# Supplementary material for: Genome-wide identification and expression analysis of the NRT genes in Ginkgo biloba under nitrate treatment reveal the potential roles during calluses browning
Source: BMC Genomics. 2023 Oct 23;24:633. doi: 10.1186/s12864-023-09732-4 (PMC10594704; doi:10.1186/s12864-023-09732-4)
Supplement: Supplementary file 2 — Additional file 2. [file 12864_2023_9732_MOESM2_ESM.xlsx]

## Sheet: Sheet1
Table S2. Characteristics and subcellular localization prediction of the NRTs family members in Ginkgo
Subfamily	ID		Start site	Termination site	Number of amino acids	Molecular weight	Theoretical pI	Proportion of amino acids	Total number of negatively charged residues (Asp + Glu)	Total number of positively charged residues (Arg + Lys)	Formula	Instability index	Instability	Aliphatic index	Grand average of hydropathicity (GRAVY)	Number of predicted TMHs	Subcellular Localization
NRT1	NPF1.1	evm.model.chr1.806	278363887	278366084	645	71752.8	8.72	Ala (A) 50 7.8% Arg (R) 32 5.0% Asn (N) 29 4.5% Asp (D) 26 4.0% Cys (C) 14 2.2% Gln (Q) 23 3.6% Glu (E) 22 3.4% Gly (G) 40 6.2% His (H) 16 2.5% Ile (I) 46 7.1% Leu (L) 61 9.5% Lys (K) 24 3.7% Met (M) 15 2.3% Phe (F) 39 6.0% Pro (P) 29 4.5% Ser (S) 57 8.8% Thr (T) 47 7.3% Trp (W) 11 1.7% Tyr (Y) 21 3.3% Val (V) 42 6.5% Pyl (O) 0 0.0% Sec (U) 0 0.0% (B) 0 0.0% (Z) 0 0.0% (X) 1 0.2%	48	56		50.94	unstable	91.33	0.095	10	plas: 10, nucl: 2, vacu: 1, E.R.: 1
	NPF1.2	evm.model.chr1.807	279171813	279174142	666	74042.5	9.06	Ala (A) 58 8.7% Arg (R) 34 5.1% Asn (N) 19 2.9% Asp (D) 25 3.8% Cys (C) 15 2.3% Gln (Q) 32 4.8% Glu (E) 23 3.5% Gly (G) 49 7.4% His (H) 20 3.0% Ile (I) 43 6.5% Leu (L) 67 10.1% Lys (K) 28 4.2% Met (M) 18 2.7% Phe (F) 41 6.2% Pro (P) 27 4.1% Ser (S) 57 8.6% Thr (T) 40 6.0% Trp (W) 12 1.8% Tyr (Y) 21 3.2% Val (V) 37 5.6% Pyl (O) 0 0.0% Sec (U) 0 0.0% (B) 0 0.0% (Z) 0 0.0% (X) 0 0.0%	48	62	C3351H5191N899O932S33	44.62	unstable	89.23	0.071	10	plas: 9, nucl: 2, E.R.: 2, vacu: 1
	NPF2.1	evm.model.chr1.804	277780667	277782988	646	71364.7	9.10	Ala (A) 57 8.8% Arg (R) 33 5.1% Asn (N) 22 3.4% Asp (D) 20 3.1% Cys (C) 12 1.9% Gln (Q) 33 5.1% Glu (E) 21 3.3% Gly (G) 42 6.5% His (H) 14 2.2% Ile (I) 48 7.4% Leu (L) 62 9.6% Lys (K) 20 3.1% Met (M) 16 2.5% Phe (F) 38 5.9% Pro (P) 33 5.1% Ser (S) 62 9.6% Thr (T) 33 5.1% Trp (W) 12 1.9% Tyr (Y) 19 2.9% Val (V) 49 7.6% Pyl (O) 0 0.0% Sec (U) 0 0.0% (B) 0 0.0% (Z) 0 0.0% (X) 0 0.0%	41	53	C3244H5050N860O898S28	45.56	unstable	97.23	0.219	10	plas: 9, vacu: 3, E.R.: 1, golg: 1
	NPF2.2	evm.model.chr1.805	278112875	278115205	641	70971.6	9.10	Ala (A) 52 8.1% Arg (R) 31 4.8% Asn (N) 23 3.6% Asp (D) 21 3.3% Cys (C) 11 1.7% Gln (Q) 27 4.2% Glu (E) 20 3.1% Gly (G) 45 7.0% His (H) 15 2.3% Ile (I) 44 6.9% Leu (L) 63 9.8% Lys (K) 22 3.4% Met (M) 23 3.6% Phe (F) 34 5.3% Pro (P) 33 5.1% Ser (S) 56 8.7% Thr (T) 36 5.6% Trp (W) 13 2.0% Tyr (Y) 21 3.3% Val (V) 51 8.0% Pyl (O) 0 0.0% Sec (U) 0 0.0% (B) 0 0.0% (Z) 0 0.0% (X) 0 0.0%	41	53	C3225H5023N849O887S34	46.53	unstable	96.29	0.218	10	plas: 11, nucl: 1, vacu: 1, E.R.: 1
	NPF2.3	evm.model.chr1.1860	633371938	633375176	659	73317.5	9.15	Ala (A) 50 7.6% Arg (R) 30 4.6% Asn (N) 30 4.6% Asp (D) 20 3.0% Cys (C) 11 1.7% Gln (Q) 34 5.2% Glu (E) 23 3.5% Gly (G) 49 7.4% His (H) 13 2.0% Ile (I) 51 7.7% Leu (L) 56 8.5% Lys (K) 26 3.9% Met (M) 31 4.7% Phe (F) 36 5.5% Pro (P) 28 4.2% Ser (S) 50 7.6% Thr (T) 37 5.6% Trp (W) 13 2.0% Tyr (Y) 19 2.9% Val (V) 52 7.9% Pyl (O) 0 0.0% Sec (U) 0 0.0% (B) 0 0.0% (Z) 0 0.0% (X) 0 0.0%	43	56	C3313H5184N878O916S42	40.55	unstable	93.79	0.18	10	plas: 14
	NPF2.4	evm.model.chr5.2036	737766113	737768395	648	71242.9	9.33	Ala (A) 54 8.3% Arg (R) 27 4.2% Asn (N) 33 5.1% Asp (D) 22 3.4% Cys (C) 10 1.5% Gln (Q) 25 3.9% Glu (E) 18 2.8% Gly (G) 54 8.3% His (H) 11 1.7% Ile (I) 53 8.2% Leu (L) 62 9.6% Lys (K) 30 4.6% Met (M) 24 3.7% Phe (F) 35 5.4% Pro (P) 26 4.0% Ser (S) 54 8.3% Thr (T) 34 5.2% Trp (W) 11 1.7% Tyr (Y) 22 3.4% Val (V) 43 6.6% Pyl (O) 0 0.0% Sec (U) 0 0.0% (B) 0 0.0% (Z) 0 0.0% (X) 0 0.0%	40	57	C3230H5060N850O897S34	40.77	unstable	96.79	0.208	12	plas: 11, cyto: 1, vacu: 1, E.R.: 1
	NPF2.5	evm.model.chr10.6	1966923	1969187	579	64150.7	9.27	Ala (A) 45 7.8% Arg (R) 26 4.5% Asn (N) 32 5.5% Asp (D) 18 3.1% Cys (C) 8 1.4% Gln (Q) 22 3.8% Glu (E) 19 3.3% Gly (G) 46 7.9% His (H) 12 2.1% Ile (I) 48 8.3% Leu (L) 54 9.3% Lys (K) 24 4.1% Met (M) 21 3.6% Phe (F) 32 5.5% Pro (P) 20 3.5% Ser (S) 45 7.8% Thr (T) 29 5.0% Trp (W) 11 1.9% Tyr (Y) 19 3.3% Val (V) 48 8.3% Pyl (O) 0 0.0% Sec (U) 0 0.0% (B) 0 0.0% (Z) 0 0.0% (X) 0 0.0%	37	50	C2916H4560N770O801S29	42.3	unstable	100.52	0.25	10	plas: 12, vacu: 1, E.R.: 1
	NPF2.6	evm.model.chr10.7	2057426	2059497	570	63063.5	9.43	Ala (A) 46 8.1% Arg (R) 23 4.0% Asn (N) 27 4.7% Asp (D) 20 3.5% Cys (C) 7 1.2% Gln (Q) 21 3.7% Glu (E) 14 2.5% Gly (G) 44 7.7% His (H) 11 1.9% Ile (I) 45 7.9% Leu (L) 55 9.6% Lys (K) 28 4.9% Met (M) 17 3.0% Phe (F) 31 5.4% Pro (P) 22 3.9% Ser (S) 44 7.7% Thr (T) 33 5.8% Trp (W) 11 1.9% Tyr (Y) 23 4.0% Val (V) 48 8.4% Pyl (O) 0 0.0% Sec (U) 0 0.0% (B) 0 0.0% (Z) 0 0.0% (X) 0 0.0%	34	51	C2888H4502N748O787S24	38.42	stable	100.91	0.257	10	plas: 12, vacu: 1, E.R.: 1
	NPF2.7	evm.model.chr10.9	2191063	2193224	616	68024.7	8.93	Ala (A) 60 9.7% Arg (R) 26 4.2% Asn (N) 30 4.9% Asp (D) 17 2.8% Cys (C) 9 1.5% Gln (Q) 24 3.9% Glu (E) 26 4.2% Gly (G) 41 6.7% His (H) 14 2.3% Ile (I) 48 7.8% Leu (L) 64 10.4% Lys (K) 26 4.2% Met (M) 12 1.9% Phe (F) 32 5.2% Pro (P) 24 3.9% Ser (S) 48 7.8% Thr (T) 37 6.0% Trp (W) 10 1.6% Tyr (Y) 24 3.9% Val (V) 44 7.1% Pyl (O) 0 0.0% Sec (U) 0 0.0% (B) 0 0.0% (Z) 0 0.0% (X) 0 0.0%	43	52	C3101H4838N812O866S21	47.69	unstable	101.36	0.203	12	plas: 13, vacu: 1
	NPF3.1	evm.model.chr6.538	132308678	132311857	783	87137.5	9.21	Ala (A) 70 8.9% Arg (R) 42 5.4% Asn (N) 24 3.1% Asp (D) 29 3.7% Cys (C) 15 1.9% Gln (Q) 28 3.6% Glu (E) 26 3.3% Gly (G) 48 6.1% His (H) 21 2.7% Ile (I) 59 7.5% Leu (L) 77 9.8% Lys (K) 31 4.0% Met (M) 25 3.2% Phe (F) 41 5.2% Pro (P) 45 5.7% Ser (S) 59 7.5% Thr (T) 54 6.9% Trp (W) 16 2.0% Tyr (Y) 24 3.1% Val (V) 49 6.3% Pyl (O) 0 0.0% Sec (U) 0 0.0% (B) 0 0.0% (Z) 0 0.0% (X) 0 0.0%	55	73	C3962H6184N1050O1083S40	38.96	stable	94.83	0.149	10	nucl: 12, extr: 2
	NPF3.2	evm.model.chr6.539	132354688	132357280	657	73153	9.32	Ala (A) 52 7.9% Arg (R) 36 5.5% Asn (N) 21 3.2% Asp (D) 19 2.9% Cys (C) 12 1.8% Gln (Q) 25 3.8% Glu (E) 28 4.3% Gly (G) 49 7.5% His (H) 14 2.1% Ile (I) 49 7.5% Leu (L) 58 8.8% Lys (K) 29 4.4% Met (M) 20 3.0% Phe (F) 35 5.3% Pro (P) 34 5.2% Ser (S) 50 7.6% Thr (T) 44 6.7% Trp (W) 14 2.1% Tyr (Y) 22 3.3% Val (V) 46 7.0% Pyl (O) 0 0.0% Sec (U) 0 0.0% (B) 0 0.0% (Z) 0 0.0% (X) 0 0.0%	47	65	C3324H5184N882O914S32	37.18	stable	91.74	0.095	9	plas: 8, E.R.: 5, cyto: 1
	NPF3.3	evm.model.chr6.544	133548526	133550973	622	68682.9	9.24	Ala (A) 57 9.2% Arg (R) 31 5.0% Asn (N) 18 2.9% Asp (D) 18 2.9% Cys (C) 10 1.6% Gln (Q) 21 3.4% Glu (E) 23 3.7% Gly (G) 46 7.4% His (H) 15 2.4% Ile (I) 52 8.4% Leu (L) 58 9.3% Lys (K) 24 3.9% Met (M) 20 3.2% Phe (F) 32 5.1% Pro (P) 31 5.0% Ser (S) 51 8.2% Thr (T) 44 7.1% Trp (W) 13 2.1% Tyr (Y) 21 3.4% Val (V) 37 5.9% Pyl (O) 0 0.0% Sec (U) 0 0.0% (B) 0 0.0% (Z) 0 0.0% (X) 0 0.0%	41	55	C3126H4877N821O860S30	35.98	stable	95.39	0.201	9	plas: 11, E.R.: 2, cyto: 1
	NPF3.4	evm.model.chr6.550	136375209	136379058	751	83115.3	9.14	Ala (A) 65 8.7% Arg (R) 37 4.9% Asn (N) 24 3.2% Asp (D) 24 3.2% Cys (C) 11 1.5% Gln (Q) 25 3.3% Glu (E) 29 3.9% Gly (G) 51 6.8% His (H) 23 3.1% Ile (I) 58 7.7% Leu (L) 73 9.7% Lys (K) 30 4.0% Met (M) 23 3.1% Phe (F) 37 4.9% Pro (P) 44 5.9% Ser (S) 62 8.3% Thr (T) 55 7.3% Trp (W) 14 1.9% Tyr (Y) 24 3.2% Val (V) 42 5.6% Pyl (O) 0 0.0% Sec (U) 0 0.0% (B) 0 0.0% (Z) 0 0.0% (X) 0 0.0%	53	67	C3772H5885N1001O1048S34	35.14	stable	92.9	0.093	10	nucl: 12, extr: 2
	NPF3.5	evm.model.chr12.1672	617457415	617460608	689	76320.6	8.37	Ala (A) 62 9.0% Arg (R) 30 4.4% Asn (N) 20 2.9% Asp (D) 25 3.6% Cys (C) 10 1.5% Gln (Q) 26 3.8% Glu (E) 32 4.6% Gly (G) 47 6.8% His (H) 19 2.8% Ile (I) 44 6.4% Leu (L) 79 11.5% Lys (K) 31 4.5% Met (M) 19 2.8% Phe (F) 34 4.9% Pro (P) 38 5.5% Ser (S) 47 6.8% Thr (T) 45 6.5% Trp (W) 12 1.7% Tyr (Y) 23 3.3% Val (V) 46 6.7% Pyl (O) 0 0.0% Sec (U) 0 0.0% (B) 0 0.0% (Z) 0 0.0% (X) 0 0.0%	57	61	C3479H5432N906O965S29	35.59	stable	97.98	0.135	9	nucl: 12, extr: 2
	NPF4.1	evm.model.chr2.879	301582043	301585745	666	74367.9	8.57	Ala (A) 54 8.1% Arg (R) 33 5.0% Asn (N) 34 5.1% Asp (D) 23 3.5% Cys (C) 13 2.0% Gln (Q) 25 3.8% Glu (E) 24 3.6% Gly (G) 49 7.4% His (H) 19 2.9% Ile (I) 32 4.8% Leu (L) 75 11.3% Lys (K) 20 3.0% Met (M) 21 3.2% Phe (F) 49 7.4% Pro (P) 29 4.4% Ser (S) 53 8.0% Thr (T) 31 4.7% Trp (W) 12 1.8% Tyr (Y) 22 3.3% Val (V) 48 7.2% Pyl (O) 0 0.0% Sec (U) 0 0.0% (B) 0 0.0% (Z) 0 0.0% (X) 0 0.0%	47	53	C3390H5182N894O926S34	38.55	stable	91.67	0.165	11	plas: 12, E.R.: 1, pero: 1
	NPF4.2	evm.model.chr2.1408	506572828	506575858	607	67616.2	7.98	Ala (A) 43 7.1% Arg (R) 24 4.0% Asn (N) 33 5.4% Asp (D) 25 4.1% Cys (C) 9 1.5% Gln (Q) 20 3.3% Glu (E) 22 3.6% Gly (G) 47 7.7% His (H) 14 2.3% Ile (I) 45 7.4% Leu (L) 62 10.2% Lys (K) 25 4.1% Met (M) 18 3.0% Phe (F) 42 6.9% Pro (P) 23 3.8% Ser (S) 42 6.9% Thr (T) 39 6.4% Trp (W) 9 1.5% Tyr (Y) 22 3.6% Val (V) 43 7.1% Pyl (O) 0 0.0% Sec (U) 0 0.0% (B) 0 0.0% (Z) 0 0.0% (X) 0 0.0%	47	49	C3089H4762N794O858S27	36.39	stable	96.38	0.193	12	plas: 13, vacu: 1
	NPF4.3	evm.model.chr3.1539	463174340	463177798	596	66253	7.65	Ala (A) 46 7.7% Arg (R) 19 3.2% Asn (N) 28 4.7% Asp (D) 21 3.5% Cys (C) 9 1.5% Gln (Q) 29 4.9% Glu (E) 18 3.0% Gly (G) 40 6.7% His (H) 17 2.9% Ile (I) 46 7.7% Leu (L) 64 10.7% Lys (K) 21 3.5% Met (M) 21 3.5% Phe (F) 40 6.7% Pro (P) 22 3.7% Ser (S) 46 7.7% Thr (T) 38 6.4% Trp (W) 9 1.5% Tyr (Y) 19 3.2% Val (V) 43 7.2% Pyl (O) 0 0.0% Sec (U) 0 0.0% (B) 0 0.0% (Z) 0 0.0% (X) 0 0.0%	39	40	C3028H4684N774O835S30	39.93	stable	100.62	0.307	11	plas: 11, vacu: 1, E.R.: 1, golg: 1
	NPF4.4	evm.model.chr3.1616	486973239	486975754	594	66180.2	8.68	Ala (A) 47 7.9% Arg (R) 27 4.5% Asn (N) 25 4.2% Asp (D) 13 2.2% Cys (C) 7 1.2% Gln (Q) 18 3.0% Glu (E) 30 5.1% Gly (G) 48 8.1% His (H) 11 1.9% Ile (I) 40 6.7% Leu (L) 74 12.5% Lys (K) 21 3.5% Met (M) 18 3.0% Phe (F) 40 6.7% Pro (P) 23 3.9% Ser (S) 40 6.7% Thr (T) 38 6.4% Trp (W) 14 2.4% Tyr (Y) 18 3.0% Val (V) 42 7.1% Pyl (O) 0 0.0% Sec (U) 0 0.0% (B) 0 0.0% (Z) 0 0.0% (X) 0 0.0%	43	48	C3051H4721N775O820S25	33.54	stable	103.27	0.329	12	plas: 11, vacu: 2, E.R.: 1
	NPF4.5	evm.model.chr4.927	279447978	279450778	605	67433.2	8.47	Ala (A) 52 8.6% Arg (R) 24 4.0% Asn (N) 33 5.5% Asp (D) 22 3.6% Cys (C) 8 1.3% Gln (Q) 26 4.3% Glu (E) 20 3.3% Gly (G) 45 7.4% His (H) 14 2.3% Ile (I) 43 7.1% Leu (L) 64 10.6% Lys (K) 22 3.6% Met (M) 20 3.3% Phe (F) 40 6.6% Pro (P) 23 3.8% Ser (S) 36 6.0% Thr (T) 36 6.0% Trp (W) 11 1.8% Tyr (Y) 22 3.6% Val (V) 44 7.3% Pyl (O) 0 0.0% Sec (U) 0 0.0% (B) 0 0.0% (Z) 0 0.0% (X) 0 0.0%	42	46	C3088H4757N797O843S28	34.48	stable	98.66	0.241	11	plas: 13, vacu: 1
	NPF4.6	evm.model.chr4.977	294001984	294004545	569	63125.6	8.8	Ala (A) 52 9.1% Arg (R) 24 4.2% Asn (N) 21 3.7% Asp (D) 20 3.5% Cys (C) 10 1.8% Gln (Q) 21 3.7% Glu (E) 15 2.6% Gly (G) 38 6.7% His (H) 13 2.3% Ile (I) 33 5.8% Leu (L) 75 13.2% Lys (K) 18 3.2% Met (M) 17 3.0% Phe (F) 34 6.0% Pro (P) 23 4.0% Ser (S) 49 8.6% Thr (T) 31 5.4% Trp (W) 15 2.6% Tyr (Y) 19 3.3% Val (V) 41 7.2% Pyl (O) 0 0.0% Sec (U) 0 0.0% (B) 0 0.0% (Z) 0 0.0% (X) 0 0.0%	35	42	C2902H4480N742O781S27	37.46	stable	104.06	0.372	12	plas: 9, nucl: 2, E.R.: 2, vacu: 1
	NPF4.7	evm.model.chr7.744	227530650	227533218	630	70328	8.99	Ala (A) 47 7.5% Arg (R) 25 4.0% Asn (N) 34 5.4% Asp (D) 23 3.7% Cys (C) 8 1.3% Gln (Q) 31 4.9% Glu (E) 20 3.2% Gly (G) 35 5.6% His (H) 19 3.0% Ile (I) 33 5.2% Leu (L) 67 10.6% Lys (K) 27 4.3% Met (M) 21 3.3% Phe (F) 44 7.0% Pro (P) 28 4.4% Ser (S) 62 9.8% Thr (T) 37 5.9% Trp (W) 8 1.3% Tyr (Y) 18 2.9% Val (V) 43 6.8% Pyl (O) 0 0.0% Sec (U) 0 0.0% (B) 0 0.0% (Z) 0 0.0% (X) 0 0.0%	43	52	C3184H4925N843O899S29	41.32	unstable	89.16	0.047	11	plas: 8, nucl: 2, vacu: 2, E.R.: 2
	NPF4.8	evm.model.chr7.747	228440187	228444132	627	69776	7.6	Ala (A) 42 6.7% Arg (R) 25 4.0% Asn (N) 29 4.6% Asp (D) 24 3.8% Cys (C) 11 1.8% Gln (Q) 30 4.8% Glu (E) 21 3.3% Gly (G) 42 6.7% His (H) 15 2.4% Ile (I) 44 7.0% Leu (L) 71 11.3% Lys (K) 21 3.3% Met (M) 23 3.7% Phe (F) 40 6.4% Pro (P) 27 4.3% Ser (S) 58 9.3% Thr (T) 31 4.9% Trp (W) 9 1.4% Tyr (Y) 19 3.0% Val (V) 45 7.2% Pyl (O) 0 0.0% Sec (U) 0 0.0% (B) 0 0.0% (Z) 0 0.0% (X) 0 0.0%	45	46	C3169H4925N821O885S34	45.89	unstable	99.04	0.237	12	plas: 11, vacu: 2, E.R.: 1
	NPF4.9	evm.model.chr7.2087	704555716	704558396	612	67444.3	9.24	Ala (A) 54 8.8% Arg (R) 32 5.2% Asn (N) 28 4.6% Asp (D) 17 2.8% Cys (C) 9 1.5% Gln (Q) 24 3.9% Glu (E) 21 3.4% Gly (G) 42 6.9% His (H) 12 2.0% Ile (I) 44 7.2% Leu (L) 75 12.3% Lys (K) 18 2.9% Met (M) 15 2.5% Phe (F) 38 6.2% Pro (P) 23 3.8% Ser (S) 63 10.3% Thr (T) 27 4.4% Trp (W) 10 1.6% Tyr (Y) 17 2.8% Val (V) 43 7.0% Pyl (O) 0 0.0% Sec (U) 0 0.0% (B) 0 0.0% (Z) 0 0.0% (X) 0 0.0%	38	50	C3071H4810N812O848S24	40.67	unstable	105.03	0.321	11	plas: 7, vacu: 4, cyto: 1, mito: 1, E.R.: 1
	NPF4.10	evm.model.chr9.1403	404524735	404539859	564	62636.6	6.7	Ala (A) 43 7.6% Arg (R) 23 4.1% Asn (N) 30 5.3% Asp (D) 22 3.9% Cys (C) 8 1.4% Gln (Q) 19 3.4% Glu (E) 22 3.9% Gly (G) 48 8.5% His (H) 14 2.5% Ile (I) 38 6.7% Leu (L) 57 10.1% Lys (K) 19 3.4% Met (M) 20 3.5% Phe (F) 40 7.1% Pro (P) 23 4.1% Ser (S) 36 6.4% Thr (T) 34 6.0% Trp (W) 9 1.6% Tyr (Y) 19 3.4% Val (V) 39 6.9% Pyl (O) 0 0.0% Sec (U) 0 0.0% (B) 0 0.0% (Z) 0 0.0% (X) 1 0.2%	44	42		37.49	stable	93.37	0.194	10	plas: 13, vacu: 1
	NPF4.11	evm.model.chr9.1406	405050287	405053297	615	68817.6	7.23	Ala (A) 45 7.3% Arg (R) 27 4.4% Asn (N) 33 5.4% Asp (D) 24 3.9% Cys (C) 9 1.5% Gln (Q) 23 3.7% Glu (E) 24 3.9% Gly (G) 46 7.5% His (H) 15 2.4% Ile (I) 43 7.0% Leu (L) 64 10.4% Lys (K) 21 3.4% Met (M) 22 3.6% Phe (F) 43 7.0% Pro (P) 24 3.9% Ser (S) 40 6.5% Thr (T) 39 6.3% Trp (W) 9 1.5% Tyr (Y) 22 3.6% Val (V) 42 6.8% Pyl (O) 0 0.0% Sec (U) 0 0.0% (B) 0 0.0% (Z) 0 0.0% (X) 0 0.0%	48	48	C3137H4830N812O869S31	37.77	stable	94.98	0.18	12	plas: 13, vacu: 1
	NPF4.12	evm.model.chr9.1407	405328727	405331718	607	67767.2	6.37	Ala (A) 47 7.7% Arg (R) 25 4.1% Asn (N) 35 5.8% Asp (D) 24 4.0% Cys (C) 9 1.5% Gln (Q) 21 3.5% Glu (E) 27 4.4% Gly (G) 43 7.1% His (H) 13 2.1% Ile (I) 46 7.6% Leu (L) 62 10.2% Lys (K) 22 3.6% Met (M) 18 3.0% Phe (F) 43 7.1% Pro (P) 22 3.6% Ser (S) 44 7.2% Thr (T) 36 5.9% Trp (W) 9 1.5% Tyr (Y) 21 3.5% Val (V) 40 6.6% Pyl (O) 0 0.0% Sec (U) 0 0.0% (B) 0 0.0% (Z) 0 0.0% (X) 0 0.0%	51	47	C3089H4755N795O867S27	39	stable	96.24	0.181	12	plas: 13, vacu: 1
	NPF4.13	evm.model.chr9.1408	405773749	405778152	645	72133.3	7.61	Ala (A) 48 7.4% Arg (R) 27 4.2% Asn (N) 31 4.8% Asp (D) 26 4.0% Cys (C) 10 1.6% Gln (Q) 22 3.4% Glu (E) 26 4.0% Gly (G) 51 7.9% His (H) 17 2.6% Ile (I) 43 6.7% Leu (L) 67 10.4% Lys (K) 26 4.0% Met (M) 21 3.3% Phe (F) 44 6.8% Pro (P) 24 3.7% Ser (S) 44 6.8% Thr (T) 40 6.2% Trp (W) 11 1.7% Tyr (Y) 25 3.9% Val (V) 42 6.5% Pyl (O) 0 0.0% Sec (U) 0 0.0% (B) 0 0.0% (Z) 0 0.0% (X) 0 0.0%	52	53	C3293H5050N850O912S31	36.16	stable	92.84	0.139	12	plas: 12, cyto: 1, vacu: 1
	NPF4.14	evm.model.chr9.1409	405956832	405959842	415	46510.7	8.12	Ala (A) 34 8.2% Arg (R) 19 4.6% Asn (N) 26 6.3% Asp (D) 16 3.9% Cys (C) 6 1.4% Gln (Q) 8 1.9% Glu (E) 18 4.3% Gly (G) 33 8.0% His (H) 8 1.9% Ile (I) 26 6.3% Leu (L) 45 10.8% Lys (K) 17 4.1% Met (M) 12 2.9% Phe (F) 32 7.7% Pro (P) 7 1.7% Ser (S) 30 7.2% Thr (T) 23 5.5% Trp (W) 8 1.9% Tyr (Y) 17 4.1% Val (V) 30 7.2% Pyl (O) 0 0.0% Sec (U) 0 0.0% (B) 0 0.0% (Z) 0 0.0% (X) 0 0.0%	34	36	C2130H3255N547O588S18	30.94	stable	95.88	0.225	8	plas: 11, vacu: 2, E.R.: 1
	NPF4.15	evm.model.chr12.594	218855026	218858675	604	66656	9.02	Ala (A) 45 7.5% Arg (R) 22 3.6% Asn (N) 32 5.3% Asp (D) 17 2.8% Cys (C) 10 1.7% Gln (Q) 22 3.6% Glu (E) 21 3.5% Gly (G) 49 8.1% His (H) 15 2.5% Ile (I) 37 6.1% Leu (L) 69 11.4% Lys (K) 26 4.3% Met (M) 26 4.3% Phe (F) 38 6.3% Pro (P) 23 3.8% Ser (S) 45 7.5% Thr (T) 30 5.0% Trp (W) 10 1.7% Tyr (Y) 15 2.5% Val (V) 52 8.6% Pyl (O) 0 0.0% Sec (U) 0 0.0% (B) 0 0.0% (Z) 0 0.0% (X) 0 0.0%	38	48	C3035H4746N790O825S36	35.49	stable	100.86	0.325	11	plas: 11, E.R.: 2, vacu: 1
	NPF5.1	evm.model.chr1.2767	968849363	968858293	708	78822.9	6.08	Ala (A) 56 7.9% Arg (R) 28 4.0% Asn (N) 31 4.4% Asp (D) 34 4.8% Cys (C) 10 1.4% Gln (Q) 27 3.8% Glu (E) 30 4.2% Gly (G) 45 6.4% His (H) 16 2.3% Ile (I) 40 5.6% Leu (L) 85 12.0% Lys (K) 28 4.0% Met (M) 15 2.1% Phe (F) 37 5.2% Pro (P) 29 4.1% Ser (S) 55 7.8% Thr (T) 43 6.1% Trp (W) 14 2.0% Tyr (Y) 27 3.8% Val (V) 57 8.1% Pyl (O) 0 0.0% Sec (U) 0 0.0% (B) 0 0.0% (Z) 0 0.0% (X) 1 0.1%	64	56		28.55	stable	100.11	0.142	10	plas: 10, vacu: 2, E.R.: 1, golg: 1
	NPF5.2	evm.model.chr1.3186	1135857967	1135862114	652	73123.7	9	Ala (A) 48 7.4% Arg (R) 26 4.0% Asn (N) 34 5.2% Asp (D) 22 3.4% Cys (C) 9 1.4% Gln (Q) 22 3.4% Glu (E) 26 4.0% Gly (G) 40 6.1% His (H) 12 1.8% Ile (I) 48 7.4% Leu (L) 58 8.9% Lys (K) 33 5.1% Met (M) 22 3.4% Phe (F) 39 6.0% Pro (P) 29 4.4% Ser (S) 49 7.5% Thr (T) 50 7.7% Trp (W) 12 1.8% Tyr (Y) 27 4.1% Val (V) 46 7.1% Pyl (O) 0 0.0% Sec (U) 0 0.0% (B) 0 0.0% (Z) 0 0.0% (X) 0 0.0%	48	59	C3335H5161N855O931S31	39.47	stable	91.23	0.09	12	plas: 13, E.R.: 1
	NPF5.3	evm.model.chr1.3223	1147398940	1147401903	601	66511.3	7.62	Ala (A) 46 7.7% Arg (R) 26 4.3% Asn (N) 27 4.5% Asp (D) 18 3.0% Cys (C) 8 1.3% Gln (Q) 15 2.5% Glu (E) 30 5.0% Gly (G) 45 7.5% His (H) 12 2.0% Ile (I) 41 6.8% Leu (L) 62 10.3% Lys (K) 23 3.8% Met (M) 16 2.7% Phe (F) 35 5.8% Pro (P) 26 4.3% Ser (S) 41 6.8% Thr (T) 40 6.7% Trp (W) 12 2.0% Tyr (Y) 19 3.2% Val (V) 59 9.8% Pyl (O) 0 0.0% Sec (U) 0 0.0% (B) 0 0.0% (Z) 0 0.0% (X) 0 0.0%	48	49	C3047H4742N780O840S24	29.25	stable	102.96	0.305	12	plas: 9, E.R.: 2, golg: 2, vacu: 1
	NPF5.4	evm.model.chr1.3224	1147689679	1147691613	431	47876.2	8.26	Ala (A) 29 6.7% Arg (R) 18 4.2% Asn (N) 19 4.4% Asp (D) 14 3.2% Cys (C) 10 2.3% Gln (Q) 14 3.2% Glu (E) 20 4.6% Gly (G) 30 7.0% His (H) 7 1.6% Ile (I) 33 7.7% Leu (L) 58 13.5% Lys (K) 19 4.4% Met (M) 11 2.6% Phe (F) 22 5.1% Pro (P) 18 4.2% Ser (S) 31 7.2% Thr (T) 23 5.3% Trp (W) 9 2.1% Tyr (Y) 11 2.6% Val (V) 35 8.1% Pyl (O) 0 0.0% Sec (U) 0 0.0%	34	37	C2190H3460N560O598S21	38.21	stable	112.62	0.37	9	plas: 10, E.R.: 3, mito: 1
	NPF5.5	evm.model.chr2.504	184041185	184043771	645	72283.1	8.78	Ala (A) 49 7.6% Arg (R) 30 4.7% Asn (N) 23 3.6% Asp (D) 24 3.7% Cys (C) 11 1.7% Gln (Q) 26 4.0% Glu (E) 23 3.6% Gly (G) 43 6.7% His (H) 10 1.6% Ile (I) 45 7.0% Leu (L) 67 10.4% Lys (K) 25 3.9% Met (M) 17 2.6% Phe (F) 39 6.0% Pro (P) 23 3.6% Ser (S) 50 7.8% Thr (T) 39 6.0% Trp (W) 16 2.5% Tyr (Y) 26 4.0% Val (V) 59 9.1% Pyl (O) 0 0.0% Sec (U) 0 0.0% (B) 0 0.0% (Z) 0 0.0% (X) 0 0.0%	47	55	C3323H5133N845O904S28	34.12	stable	101.84	0.298	11	plas: 12, E.R.: 1, golg: 1
	NPF5.6	evm.model.chr2.1621	577995369	577997782	581	64202.8	8.99	Ala (A) 43 7.4% Arg (R) 25 4.3% Asn (N) 22 3.8% Asp (D) 21 3.6% Cys (C) 10 1.7% Gln (Q) 23 4.0% Glu (E) 18 3.1% Gly (G) 45 7.7% His (H) 7 1.2% Ile (I) 44 7.6% Leu (L) 62 10.7% Lys (K) 24 4.1% Met (M) 13 2.2% Phe (F) 34 5.9% Pro (P) 23 4.0% Ser (S) 45 7.7% Thr (T) 37 6.4% Trp (W) 11 1.9% Tyr (Y) 22 3.8% Val (V) 52 9.0% Pyl (O) 0 0.0% Sec (U) 0 0.0% (B) 0 0.0% (Z) 0 0.0% (X) 0 0.0%	39	49	C2946H4596N750O809S23	34.28	stable	104.51	0.338	10	plas: 11, chlo: 1, vacu: 1, E.R.: 1
	NPF5.7	evm.model.chr3.1166	340339463	340341804	641	72034.6	9.22	Ala (A) 43 6.7% Arg (R) 32 5.0% Asn (N) 29 4.5% Asp (D) 22 3.4% Cys (C) 6 0.9% Gln (Q) 25 3.9% Glu (E) 23 3.6% Gly (G) 45 7.0% His (H) 16 2.5% Ile (I) 43 6.7% Leu (L) 76 11.9% Lys (K) 25 3.9% Met (M) 15 2.3% Phe (F) 40 6.2% Pro (P) 30 4.7% Ser (S) 44 6.9% Thr (T) 43 6.7% Trp (W) 11 1.7% Tyr (Y) 26 4.1% Val (V) 47 7.3% Pyl (O) 0 0.0% Sec (U) 0 0.0% (B) 0 0.0% (Z) 0 0.0% (X) 0 0.0%	45	57	C3312H5125N859O899S21	34.06	stable	100.37	0.154	10	plas: 14
	NPF5.8	evm.model.chr4.1928	616104943	616136338	491	54480.3	7.06	Ala (A) 44 9.0% Arg (R) 19 3.9% Asn (N) 17 3.5% Asp (D) 16 3.3% Cys (C) 12 2.4% Gln (Q) 18 3.7% Glu (E) 21 4.3% Gly (G) 32 6.5% His (H) 5 1.0% Ile (I) 29 5.9% Leu (L) 58 11.8% Lys (K) 18 3.7% Met (M) 13 2.6% Phe (F) 29 5.9% Pro (P) 17 3.5% Ser (S) 44 9.0% Thr (T) 27 5.5% Trp (W) 10 2.0% Tyr (Y) 23 4.7% Val (V) 39 7.9% Pyl (O) 0 0.0% Sec (U) 0 0.0% (B) 0 0.0% (Z) 0 0.0% (X) 0 0.0%	37	37	C2496H3851N621O695S25	40.99	unstable	101.1	0.353	10	plas: 9, vacu: 3, E.R.: 2
	NPF5.9	evm.model.chr4.1929	616168064	616169925	453	49477.6	6.97	Ala (A) 41 9.1% Arg (R) 16 3.5% Asn (N) 14 3.1% Asp (D) 15 3.3% Cys (C) 11 2.4% Gln (Q) 15 3.3% Glu (E) 17 3.8% Gly (G) 36 7.9% His (H) 6 1.3% Ile (I) 31 6.8% Leu (L) 55 12.1% Lys (K) 16 3.5% Met (M) 12 2.6% Phe (F) 25 5.5% Pro (P) 18 4.0% Ser (S) 40 8.8% Thr (T) 26 5.7% Trp (W) 8 1.8% Tyr (Y) 18 4.0% Val (V) 33 7.3% Pyl (O) 0 0.0% Sec (U) 0 0.0% (B) 0 0.0% (Z) 0 0.0% (X) 0 0.0%	32	32	C2262H3520N566O631S23	43.49	unstable	104.22	0.42	9	plas: 9, E.R.: 3, nucl: 1, vacu: 1
	NPF5.10	evm.model.chr4.1930	616484661	616486497	529	59000.4	6.96	Ala (A) 46 8.7% Arg (R) 15 2.8% Asn (N) 17 3.2% Asp (D) 15 2.8% Cys (C) 14 2.6% Gln (Q) 22 4.2% Glu (E) 23 4.3% Gly (G) 34 6.4% His (H) 6 1.1% Ile (I) 35 6.6% Leu (L) 60 11.3% Lys (K) 23 4.3% Met (M) 12 2.3% Phe (F) 29 5.5% Pro (P) 18 3.4% Ser (S) 48 9.1% Thr (T) 31 5.9% Trp (W) 14 2.6% Tyr (Y) 29 5.5% Val (V) 38 7.2% Pyl (O) 0 0.0% Sec (U) 0 0.0% (B) 0 0.0% (Z) 0 0.0% (X) 0 0.0%	38	38	C2719H4156N662O753S26	41.01	unstable	99.57	0.318	10	plas: 9, vacu: 3, E.R.: 2
	NPF5.11	evm.model.chr4.1933	616856466	616859223	581	64422.8	8.83	Ala (A) 43 7.4% Arg (R) 26 4.5% Asn (N) 17 2.9% Asp (D) 19 3.3% Cys (C) 10 1.7% Gln (Q) 17 2.9% Glu (E) 27 4.6% Gly (G) 45 7.7% His (H) 15 2.6% Ile (I) 42 7.2% Leu (L) 59 10.2% Lys (K) 28 4.8% Met (M) 16 2.8% Phe (F) 33 5.7% Pro (P) 25 4.3% Ser (S) 52 9.0% Thr (T) 33 5.7% Trp (W) 11 1.9% Tyr (Y) 20 3.4% Val (V) 43 7.4% Pyl (O) 0 0.0% Sec (U) 0 0.0% (B) 0 0.0% (Z) 0 0.0% (X) 0 0.0%	46	54	C2939H4572N762O813S26	38.18	stable	96.66	0.183	9	plas: 10, nucl: 1, cyto: 1, vacu: 1, E.R.: 1
	NPF5.12	evm.model.chr6.721	204697992	204731864	604	66996.8	8.32	Ala (A) 47 7.8% Arg (R) 26 4.3% Asn (N) 20 3.3% Asp (D) 26 4.3% Cys (C) 12 2.0% Gln (Q) 24 4.0% Glu (E) 20 3.3% Gly (G) 42 7.0% His (H) 10 1.7% Ile (I) 42 7.0% Leu (L) 72 11.9% Lys (K) 24 4.0% Met (M) 14 2.3% Phe (F) 34 5.6% Pro (P) 26 4.3% Ser (S) 56 9.3% Thr (T) 29 4.8% Trp (W) 11 1.8% Tyr (Y) 25 4.1% Val (V) 44 7.3% Pyl (O) 0 0.0% Sec (U) 0 0.0% (B) 0 0.0% (Z) 0 0.0% (X) 0 0.0%	46	50	C3065H4757N781O851S26	43.29	unstable	102.52	0.265	11	plas: 10, vacu: 2, E.R.: 2
	NPF5.13	evm.model.chr6.903	275063576	275065692	616	68491.6	9	Ala (A) 46 7.5% Arg (R) 31 5.0% Asn (N) 24 3.9% Asp (D) 25 4.1% Cys (C) 14 2.3% Gln (Q) 20 3.2% Glu (E) 21 3.4% Gly (G) 44 7.1% His (H) 9 1.5% Ile (I) 29 4.7% Leu (L) 72 11.7% Lys (K) 27 4.4% Met (M) 15 2.4% Phe (F) 46 7.5% Pro (P) 27 4.4% Ser (S) 52 8.4% Thr (T) 36 5.8% Trp (W) 12 1.9% Tyr (Y) 17 2.8% Val (V) 49 8.0% Pyl (O) 0 0.0% Sec (U) 0 0.0% (B) 0 0.0% (Z) 0 0.0% (X) 0 0.0%	46	58	C3131H4844N810O858S29	38.3	stable	94.48	0.221	11	plas: 10, vacu: 2, E.R.: 2
	NPF5.14	evm.model.chr6.904	275444453	275507376	797	88759.5	9.03	Ala (A) 55 6.9% Arg (R) 45 5.6% Asn (N) 37 4.6% Asp (D) 26 3.3% Cys (C) 15 1.9% Gln (Q) 33 4.1% Glu (E) 37 4.6% Gly (G) 58 7.3% His (H) 12 1.5% Ile (I) 40 5.0% Leu (L) 85 10.7% Lys (K) 32 4.0% Met (M) 17 2.1% Phe (F) 46 5.8% Pro (P) 37 4.6% Ser (S) 70 8.8% Thr (T) 40 5.0% Trp (W) 19 2.4% Tyr (Y) 21 2.6% Val (V) 72 9.0% Pyl (O) 0 0.0% Sec (U) 0 0.0% (B) 0 0.0% (Z) 0 0.0% (X) 0 0.0%	63	77	C4024H6267N1077O1125S32	35.69	stable	94.27	0.077	11	plas: 11, vacu: 2, E.R.: 1
	NPF5.15	evm.model.chr6.905	275619319	275621388	612	67673.8	9.03	Ala (A) 45 7.4% Arg (R) 31 5.1% Asn (N) 22 3.6% Asp (D) 24 3.9% Cys (C) 15 2.5% Gln (Q) 18 2.9% Glu (E) 20 3.3% Gly (G) 45 7.4% His (H) 8 1.3% Ile (I) 34 5.6% Leu (L) 75 12.3% Lys (K) 26 4.2% Met (M) 12 2.0% Phe (F) 42 6.9% Pro (P) 27 4.4% Ser (S) 55 9.0% Thr (T) 37 6.0% Trp (W) 12 2.0% Tyr (Y) 17 2.8% Val (V) 47 7.7% Pyl (O) 0 0.0% Sec (U) 0 0.0% (B) 0 0.0% (Z) 0 0.0% (X) 0 0.0%	44	57	C3094H4817N799O850S27	39.31	stable	99.08	0.277	11	plas: 9, E.R.: 3, vacu: 2
	NPF5.16	evm.model.chr6.906	275878697	275881090	611	67654.9	8.98	Ala (A) 42 6.9% Arg (R) 29 4.7% Asn (N) 23 3.8% Asp (D) 25 4.1% Cys (C) 16 2.6% Gln (Q) 21 3.4% Glu (E) 19 3.1% Gly (G) 43 7.0% His (H) 5 0.8% Ile (I) 38 6.2% Leu (L) 71 11.6% Lys (K) 28 4.6% Met (M) 11 1.8% Phe (F) 39 6.4% Pro (P) 28 4.6% Ser (S) 56 9.2% Thr (T) 31 5.1% Trp (W) 12 2.0% Tyr (Y) 20 3.3% Val (V) 54 8.8% Pyl (O) 0 0.0% Sec (U) 0 0.0% (B) 0 0.0% (Z) 0 0.0% (X) 0 0.0%	44	57	C3098H4832N792O851S27	39.92	stable	102.08	0.302	12	plas: 10, E.R.: 2, vacu: 1, golg: 1
	NPF5.17	evm.model.chr6.907	278341834	278346485	696	77919.2	8.93	Ala (A) 46 6.6% Arg (R) 26 3.7% Asn (N) 24 3.4% Asp (D) 27 3.9% Cys (C) 17 2.4% Gln (Q) 25 3.6% Glu (E) 22 3.2% Gly (G) 48 6.9% His (H) 9 1.3% Ile (I) 47 6.8% Leu (L) 88 12.6% Lys (K) 37 5.3% Met (M) 15 2.2% Phe (F) 46 6.6% Pro (P) 29 4.2% Ser (S) 59 8.5% Thr (T) 36 5.2% Trp (W) 16 2.3% Tyr (Y) 28 4.0% Val (V) 51 7.3% Pyl (O) 0 0.0% Sec (U) 0 0.0% (B) 0 0.0% (Z) 0 0.0% (X) 0 0.0%	49	63	C3604H5568N894O967S32	40.39	unstable	103.51	0.317	11	plas: 9, vacu: 3, E.R.: 2
	NPF5.18	evm.model.chr6.908	278531529	278535740	485	54022.9	6.75	Ala (A) 31 6.4% Arg (R) 20 4.1% Asn (N) 19 3.9% Asp (D) 20 4.1% Cys (C) 10 2.1% Gln (Q) 16 3.3% Glu (E) 18 3.7% Gly (G) 36 7.4% His (H) 9 1.9% Ile (I) 33 6.8% Leu (L) 62 12.8% Lys (K) 17 3.5% Met (M) 13 2.7% Phe (F) 29 6.0% Pro (P) 21 4.3% Ser (S) 38 7.8% Thr (T) 31 6.4% Trp (W) 11 2.3% Tyr (Y) 16 3.3% Val (V) 35 7.2% Pyl (O) 0 0.0% Sec (U) 0 0.0% (B) 0 0.0% (Z) 0 0.0% (X) 0 0.0%	38	37	C2476H3836N626O682S23	43.62	unstable	103.71	0.302	9	plas: 7, vacu: 4, E.R.: 2, golg: 1
	NPF5.19	evm.model.chr6.909	278697632	278699785	606	67091.8	8.19	Ala (A) 49 8.1% Arg (R) 25 4.1% Asn (N) 20 3.3% Asp (D) 25 4.1% Cys (C) 10 1.7% Gln (Q) 25 4.1% Glu (E) 20 3.3% Gly (G) 42 6.9% His (H) 6 1.0% Ile (I) 42 6.9% Leu (L) 70 11.6% Lys (K) 23 3.8% Met (M) 18 3.0% Phe (F) 34 5.6% Pro (P) 26 4.3% Ser (S) 60 9.9% Thr (T) 32 5.3% Trp (W) 11 1.8% Tyr (Y) 27 4.5% Val (V) 41 6.8% Pyl (O) 0 0.0% Sec (U) 0 0.0% (B) 0 0.0% (Z) 0 0.0% (X) 0 0.0%	45	48	C3065H4754N772O861S28	41.68	unstable	99.79	0.263	11	plas: 9, vacu: 4, E.R.: 1
	NPF5.20	evm.model.chr7.77	14862444	14864612	523	58042.4	7.09	Ala (A) 43 8.2% Arg (R) 18 3.4% Asn (N) 22 4.2% Asp (D) 16 3.1% Cys (C) 9 1.7% Gln (Q) 18 3.4% Glu (E) 24 4.6% Gly (G) 35 6.7% His (H) 9 1.7% Ile (I) 40 7.6% Leu (L) 58 11.1% Lys (K) 22 4.2% Met (M) 12 2.3% Phe (F) 36 6.9% Pro (P) 20 3.8% Ser (S) 42 8.0% Thr (T) 34 6.5% Trp (W) 8 1.5% Tyr (Y) 20 3.8% Val (V) 37 7.1% Pyl (O) 0 0.0% Sec (U) 0 0.0% (B) 0 0.0% (Z) 0 0.0% (X) 0 0.0%	40	40	C2669H4125N665O740S21	43.29	unstable	101.82	0.32	12	plas: 10, vacu: 2, E.R.: 2
	NPF5.21	evm.model.chr7.317	71221671	71223810	606	66997	8.85	Ala (A) 39 6.4% Arg (R) 28 4.6% Asn (N) 26 4.3% Asp (D) 24 4.0% Cys (C) 7 1.2% Gln (Q) 16 2.6% Glu (E) 24 4.0% Gly (G) 53 8.7% His (H) 11 1.8% Ile (I) 41 6.8% Leu (L) 70 11.6% Lys (K) 27 4.5% Met (M) 17 2.8% Phe (F) 38 6.3% Pro (P) 23 3.8% Ser (S) 41 6.8% Thr (T) 41 6.8% Trp (W) 8 1.3% Tyr (Y) 20 3.3% Val (V) 52 8.6% Pyl (O) 0 0.0% Sec (U) 0 0.0% (B) 0 0.0% (Z) 0 0.0% (X) 0 0.0%	48	55	C3063H4797N789O847S24	32.71	stable	102.76	0.266	10	plas: 11, vacu: 2, E.R.: 1
	NPF5.22	evm.model.chr9.58	11359800	11362491	629	69701.2	9.23	Ala (A) 52 8.3% Arg (R) 27 4.3% Asn (N) 29 4.6% Asp (D) 19 3.0% Cys (C) 11 1.7% Gln (Q) 17 2.7% Glu (E) 24 3.8% Gly (G) 48 7.6% His (H) 8 1.3% Ile (I) 46 7.3% Leu (L) 68 10.8% Lys (K) 32 5.1% Met (M) 12 1.9% Phe (F) 36 5.7% Pro (P) 25 4.0% Ser (S) 47 7.5% Thr (T) 39 6.2% Trp (W) 16 2.5% Tyr (Y) 23 3.7% Val (V) 50 7.9% Pyl (O) 0 0.0% Sec (U) 0 0.0% (B) 0 0.0% (Z) 0 0.0% (X) 0 0.0%	43	59	C3207H4984N820O871S23	33.74	stable	102	0.268	11	plas: 11, E.R.: 2, vacu: 1
	NPF5.23	evm.model.chr9.60	11425769	11428405	614	68479.7	7.92	Ala (A) 46 7.5% Arg (R) 24 3.9% Asn (N) 21 3.4% Asp (D) 23 3.7% Cys (C) 11 1.8% Gln (Q) 19 3.1% Glu (E) 23 3.7% Gly (G) 42 6.8% His (H) 11 1.8% Ile (I) 48 7.8% Leu (L) 60 9.8% Lys (K) 24 3.9% Met (M) 17 2.8% Phe (F) 39 6.4% Pro (P) 24 3.9% Ser (S) 50 8.1% Thr (T) 44 7.2% Trp (W) 14 2.3% Tyr (Y) 25 4.1% Val (V) 48 7.8% Pyl (O) 0 0.0% Sec (U) 0 0.0% (B) 0 0.0% (Z) 0 0.0% (X) 1 0.2%	46	48		34.37	stable	98.76	0.307	12	plas: 12, vacu: 1, E.R.: 1
	NPF5.24	evm.model.chr10.2125	704123699	704126069	590	65486.3	5.97	Ala (A) 47 8.0% Arg (R) 21 3.6% Asn (N) 25 4.2% Asp (D) 27 4.6% Cys (C) 11 1.9% Gln (Q) 22 3.7% Glu (E) 23 3.9% Gly (G) 38 6.4% His (H) 12 2.0% Ile (I) 52 8.8% Leu (L) 52 8.8% Lys (K) 22 3.7% Met (M) 14 2.4% Phe (F) 30 5.1% Pro (P) 19 3.2% Ser (S) 61 10.3% Thr (T) 28 4.7% Trp (W) 13 2.2% Tyr (Y) 26 4.4% Val (V) 47 8.0% Pyl (O) 0 0.0% Sec (U) 0 0.0% (B) 0 0.0% (Z) 0 0.0% (X) 0 0.0%	50	43	C2979H4589N759O853S25	38.91	stable	99.81	0.227	10	plas: 6, E.R.: 3, vacu: 2, chlo: 1, nucl: 1, pero: 1
	NPF6.1	evm.model.chr4.771	227182853	227186462	699	77778.7	6.74	Ala (A) 63 9.0% Arg (R) 27 3.9% Asn (N) 30 4.3% Asp (D) 21 3.0% Cys (C) 10 1.4% Gln (Q) 16 2.3% Glu (E) 38 5.4% Gly (G) 50 7.2% His (H) 15 2.1% Ile (I) 46 6.6% Leu (L) 64 9.2% Lys (K) 30 4.3% Met (M) 20 2.9% Phe (F) 47 6.7% Pro (P) 29 4.1% Ser (S) 47 6.7% Thr (T) 53 7.6% Trp (W) 11 1.6% Tyr (Y) 32 4.6% Val (V) 50 7.2% Pyl (O) 0 0.0% Sec (U) 0 0.0% (B) 0 0.0% (Z) 0 0.0% (X) 0 0.0%	59	57	C3565H5455N897O996S30	33.36	stable	91.13	0.174	12	plas: 10, E.R.: 3, vacu: 1
	NPF6.2	evm.model.chr4.975	293393533	293396084	593	65460.6	9.1	Ala (A) 49 8.3% Arg (R) 24 4.0% Asn (N) 22 3.7% Asp (D) 23 3.9% Cys (C) 9 1.5% Gln (Q) 17 2.9% Glu (E) 16 2.7% Gly (G) 42 7.1% His (H) 11 1.9% Ile (I) 45 7.6% Leu (L) 71 12.0% Lys (K) 26 4.4% Met (M) 16 2.7% Phe (F) 37 6.2% Pro (P) 26 4.4% Ser (S) 41 6.9% Thr (T) 47 7.9% Trp (W) 10 1.7% Tyr (Y) 19 3.2% Val (V) 42 7.1% Pyl (O) 0 0.0% Sec (U) 0 0.0% (B) 0 0.0% (Z) 0 0.0% (X) 0 0.0%	39	50	C3010H4708N762O818S25	28.28	stable	105.09	0.368	10	plas: 11, E.R.: 2, vacu: 1
	NPF6.3	evm.model.chr4.1224	374705043	374707201	617	68650.7	8.95	Ala (A) 56 9.1% Arg (R) 29 4.7% Asn (N) 19 3.1% Asp (D) 23 3.7% Cys (C) 8 1.3% Gln (Q) 21 3.4% Glu (E) 22 3.6% Gly (G) 43 7.0% His (H) 12 1.9% Ile (I) 45 7.3% Leu (L) 58 9.4% Lys (K) 25 4.1% Met (M) 20 3.2% Phe (F) 42 6.8% Pro (P) 22 3.6% Ser (S) 51 8.3% Thr (T) 40 6.5% Trp (W) 10 1.6% Tyr (Y) 26 4.2% Val (V) 45 7.3% Pyl (O) 0 0.0% Sec (U) 0 0.0% (B) 0 0.0% (Z) 0 0.0% (X) 0 0.0%	45	54	C3145H4853N803O865S28	34.83	stable	95.33	0.26	10	plas: 13, E.R.: 1
	NPF6.4	evm.model.chr4.1275	385319546	385320860	366	41147.3	9.26	Ala (A) 30 8.2% Arg (R) 15 4.1% Asn (N) 9 2.5% Asp (D) 12 3.3% Cys (C) 5 1.4% Gln (Q) 11 3.0% Glu (E) 15 4.1% Gly (G) 22 6.0% His (H) 8 2.2% Ile (I) 21 5.7% Leu (L) 48 13.1% Lys (K) 22 6.0% Met (M) 9 2.5% Phe (F) 27 7.4% Pro (P) 14 3.8% Ser (S) 29 7.9% Thr (T) 21 5.7% Trp (W) 6 1.6% Tyr (Y) 15 4.1% Val (V) 27 7.4% Pyl (O) 0 0.0% Sec (U) 0 0.0% (B) 0 0.0% (Z) 0 0.0% (X) 0 0.0%	27	37	C1912H2961N475O506S14	41.95	unstable	103.11	0.306	6	plas: 5, vacu: 3, E.R.: 3, chlo: 2, nucl: 1
	NPF6.5	evm.model.chr4.1276	385423216	385425411	542	60381.2	8.78	Ala (A) 46 8.5% Arg (R) 23 4.2% Asn (N) 14 2.6% Asp (D) 23 4.2% Cys (C) 9 1.7% Gln (Q) 18 3.3% Glu (E) 20 3.7% Gly (G) 40 7.4% His (H) 12 2.2% Ile (I) 35 6.5% Leu (L) 58 10.7% Lys (K) 27 5.0% Met (M) 16 3.0% Phe (F) 39 7.2% Pro (P) 21 3.9% Ser (S) 39 7.2% Thr (T) 39 7.2% Trp (W) 9 1.7% Tyr (Y) 20 3.7% Val (V) 34 6.3% Pyl (O) 0 0.0% Sec (U) 0 0.0% (B) 0 0.0% (Z) 0 0.0% (X) 0 0.0%	43	50	C2771H4273N703O759S25	40.25	unstable	93.6	0.21	8	plas: 10, E.R.: 2, vacu: 1, golg: 1
	NPF6.6	evm.model.chr7.284	61511921	61609865	576	63569.7	7.97	Ala (A) 52 9.0% Arg (R) 23 4.0% Asn (N) 20 3.5% Asp (D) 22 3.8% Cys (C) 9 1.6% Gln (Q) 17 3.0% Glu (E) 22 3.8% Gly (G) 49 8.5% His (H) 11 1.9% Ile (I) 40 6.9% Leu (L) 51 8.9% Lys (K) 23 4.0% Met (M) 21 3.6% Phe (F) 41 7.1% Pro (P) 25 4.3% Ser (S) 43 7.5% Thr (T) 32 5.6% Trp (W) 9 1.6% Tyr (Y) 24 4.2% Val (V) 42 7.3% Pyl (O) 0 0.0% Sec (U) 0 0.0% (B) 0 0.0% (Z) 0 0.0% (X) 0 0.0%	44	46	C2913H4460N736O801S30	38.12	stable	91.79	0.266	10	plas: 13, vacu: 1
	NPF6.7	evm.model.chr10.2021	667919021	667921642	674	75264	8.92	Ala (A) 61 9.1% Arg (R) 38 5.6% Asn (N) 24 3.6% Asp (D) 30 4.5% Cys (C) 7 1.0% Gln (Q) 21 3.1% Glu (E) 27 4.0% Gly (G) 47 7.0% His (H) 10 1.5% Ile (I) 56 8.3% Leu (L) 62 9.2% Lys (K) 27 4.0% Met (M) 17 2.5% Phe (F) 46 6.8% Pro (P) 28 4.2% Ser (S) 58 8.6% Thr (T) 35 5.2% Trp (W) 15 2.2% Tyr (Y) 23 3.4% Val (V) 42 6.2% Pyl (O) 0 0.0% Sec (U) 0 0.0% (B) 0 0.0% (Z) 0 0.0% (X) 0 0.0%	57	65	C3447H5315N895O950S24	34.24	stable	95.4	0.162	11	plas: 14
	NPF6.8	evm.model.chr12.1369	514515139	514517488	612	67363.3	9.38	Ala (A) 54 8.8% Arg (R) 29 4.7% Asn (N) 25 4.1% Asp (D) 17 2.8% Cys (C) 7 1.1% Gln (Q) 18 2.9% Glu (E) 24 3.9% Gly (G) 49 8.0% His (H) 9 1.5% Ile (I) 34 5.6% Leu (L) 72 11.8% Lys (K) 27 4.4% Met (M) 18 2.9% Phe (F) 36 5.9% Pro (P) 25 4.1% Ser (S) 57 9.3% Thr (T) 33 5.4% Trp (W) 14 2.3% Tyr (Y) 19 3.1% Val (V) 45 7.4% Pyl (O) 0 0.0% Sec (U) 0 0.0% (B) 0 0.0% (Z) 0 0.0% (X) 0 0.0%	41	56	C3077H4795N801O847S25	34.93	stable	97.7	0.231	11	plas: 10, E.R.: 2, nucl: 1, vacu: 1
	NPF6.9	evm.model.chr12.1371	514695908	514698260	612	67375.4	9.38	Ala (A) 54 8.8% Arg (R) 29 4.7% Asn (N) 25 4.1% Asp (D) 17 2.8% Cys (C) 7 1.1% Gln (Q) 18 2.9% Glu (E) 24 3.9% Gly (G) 49 8.0% His (H) 9 1.5% Ile (I) 35 5.7% Leu (L) 71 11.6% Lys (K) 27 4.4% Met (M) 18 2.9% Phe (F) 36 5.9% Pro (P) 24 3.9% Ser (S) 56 9.2% Thr (T) 32 5.2% Trp (W) 14 2.3% Tyr (Y) 19 3.1% Val (V) 48 7.8% Pyl (O) 0 0.0% Sec (U) 0 0.0% (B) 0 0.0% (Z) 0 0.0% (X) 0 0.0%	41	56	C3080H4803N801O845S25	34.85	stable	99.12	0.257	11	plas: 9, vacu: 3, E.R.: 1, golg: 1
	NPF7.1	evm.model.chr3.1	311205	314740	627	69316.6	8.38	Ala (A) 51 8.1% Arg (R) 28 4.5% Asn (N) 26 4.1% Asp (D) 22 3.5% Cys (C) 15 2.4% Gln (Q) 20 3.2% Glu (E) 29 4.6% Gly (G) 50 8.0% His (H) 9 1.4% Ile (I) 36 5.7% Leu (L) 71 11.3% Lys (K) 28 4.5% Met (M) 19 3.0% Phe (F) 34 5.4% Pro (P) 24 3.8% Ser (S) 51 8.1% Thr (T) 27 4.3% Trp (W) 13 2.1% Tyr (Y) 22 3.5% Val (V) 52 8.3% Pyl (O) 0 0.0% Sec (U) 0 0.0% (B) 0 0.0% (Z) 0 0.0% (X) 0 0.0%	51	56	C3150H4908N816O876S34	32.06	stable	98.74	0.237	12	plas: 10, golg: 2, vacu: 1, E.R.: 1
	NPF7.2	evm.model.chr9.1267	364281713	364285055	629	69440.2	6.68	Ala (A) 54 8.6% Arg (R) 26 4.1% Asn (N) 25 4.0% Asp (D) 24 3.8% Cys (C) 9 1.4% Gln (Q) 21 3.3% Glu (E) 31 4.9% Gly (G) 52 8.3% His (H) 7 1.1% Ile (I) 39 6.2% Leu (L) 65 10.3% Lys (K) 28 4.5% Met (M) 16 2.5% Phe (F) 41 6.5% Pro (P) 25 4.0% Ser (S) 51 8.1% Thr (T) 30 4.8% Trp (W) 13 2.1% Tyr (Y) 22 3.5% Val (V) 50 7.9% Pyl (O) 0 0.0% Sec (U) 0 0.0% (B) 0 0.0% (Z) 0 0.0% (X) 0 0.0%	55	54	C3177H4900N808O889S25	33.14	stable	96.12	0.21	12	plas: 10, E.R.: 2, golg: 2
	NPF7.3	evm.model.chr10.435	98516588	98521343	617	68254.6	7.57	Ala (A) 49 7.9% Arg (R) 28 4.5% Asn (N) 27 4.4% Asp (D) 25 4.1% Cys (C) 9 1.5% Gln (Q) 19 3.1% Glu (E) 30 4.9% Gly (G) 53 8.6% His (H) 10 1.6% Ile (I) 32 5.2% Leu (L) 71 11.5% Lys (K) 28 4.5% Met (M) 13 2.1% Phe (F) 40 6.5% Pro (P) 27 4.4% Ser (S) 50 8.1% Thr (T) 29 4.7% Trp (W) 13 2.1% Tyr (Y) 20 3.2% Val (V) 44 7.1% Pyl (O) 0 0.0% Sec (U) 0 0.0% (B) 0 0.0% (Z) 0 0.0% (X) 0 0.0%	55	56	C3116H4800N808O873S22	32.16	stable	93.73	0.102	11	plas: 7.5, E.R.: 5, cyto_plas: 4.5, mito: 1
	NPF8.1	evm.model.chr6.978	302058830	302063076	589	65154.2	7.51	Ala (A) 44 7.5% Arg (R) 17 2.9% Asn (N) 18 3.1% Asp (D) 22 3.7% Cys (C) 12 2.0% Gln (Q) 15 2.5% Glu (E) 22 3.7% Gly (G) 46 7.8% His (H) 10 1.7% Ile (I) 39 6.6% Leu (L) 67 11.4% Lys (K) 28 4.8% Met (M) 20 3.4% Phe (F) 33 5.6% Pro (P) 23 3.9% Ser (S) 38 6.5% Thr (T) 48 8.1% Trp (W) 11 1.9% Tyr (Y) 27 4.6% Val (V) 49 8.3% Pyl (O) 0 0.0% Sec (U) 0 0.0% (B) 0 0.0% (Z) 0 0.0% (X) 0 0.0%	44	45	C2998H4646N732O824S32	28.3	stable	101.78	0.38	8	plas: 8, vacu: 3, extr: 1, E.R.: 1, golg: 1
	NPF8.2	evm.model.chr10.2034	671984243	671986442	491	54145	8.74	Ala (A) 32 6.5% Arg (R) 19 3.9% Asn (N) 14 2.9% Asp (D) 22 4.5% Cys (C) 8 1.6% Gln (Q) 15 3.1% Glu (E) 15 3.1% Gly (G) 43 8.8% His (H) 4 0.8% Ile (I) 33 6.7% Leu (L) 50 10.2% Lys (K) 24 4.9% Met (M) 13 2.6% Phe (F) 29 5.9% Pro (P) 23 4.7% Ser (S) 39 7.9% Thr (T) 36 7.3% Trp (W) 13 2.6% Tyr (Y) 17 3.5% Val (V) 42 8.6% Pyl (O) 0 0.0% Sec (U) 0 0.0% (B) 0 0.0% (Z) 0 0.0% (X) 0 0.0%	37	43	C2488H3854N622O687S21	25.51	stable	97.25	0.267	8	plas: 12, vacu: 1, golg: 1
	NPF8.3	evm.model.chr10.2035	672033151	672036882	574	63442.4	6.47	Ala (A) 36 6.3% Arg (R) 21 3.7% Asn (N) 20 3.5% Asp (D) 28 4.9% Cys (C) 15 2.6% Gln (Q) 15 2.6% Glu (E) 22 3.8% Gly (G) 50 8.7% His (H) 8 1.4% Ile (I) 40 7.0% Leu (L) 60 10.5% Lys (K) 27 4.7% Met (M) 12 2.1% Phe (F) 33 5.7% Pro (P) 25 4.4% Ser (S) 43 7.5% Thr (T) 41 7.1% Trp (W) 14 2.4% Tyr (Y) 21 3.7% Val (V) 43 7.5% Pyl (O) 0 0.0% Sec (U) 0 0.0% (B) 0 0.0% (Z) 0 0.0% (X) 0 0.0%	50	43	C2899H4471N729O815S27	25.61	stable	95.94	0.209	8	plas: 8, vacu: 4, mito: 1, extr: 1
NRT2	NRT2.1	evm.model.chr9.1691	521996416	521998304	553	59528.9	8.57	Ala (A) 51 9.2% Arg (R) 20 3.6% Asn (N) 20 3.6% Asp (D) 18 3.3% Cys (C) 11 2.0% Gln (Q) 13 2.4% Glu (E) 16 2.9% Gly (G) 59 10.7% His (H) 12 2.2% Ile (I) 33 6.0% Leu (L) 49 8.9% Lys (K) 19 3.4% Met (M) 24 4.3% Phe (F) 42 7.6% Pro (P) 23 4.2% Ser (S) 54 9.8% Thr (T) 33 6.0% Trp (W) 11 2.0% Tyr (Y) 11 2.0% Val (V) 34 6.1% Pyl (O) 0 0.0% Sec (U) 0 0.0% (B) 0 0.0% (Z) 0 0.0% (X) 0 0.0%	34	39	C2696H4140N700O753S35	41.49	unstable	84.88	0.311	10	plas: 9, vacu: 2, E.R.: 2, golg: 1
	NRT2.2	evm.model.chr10.1712	544972898	544975563	535	58353.2	8.69	Ala (A) 45 8.4% Arg (R) 18 3.4% Asn (N) 17 3.2% Asp (D) 15 2.8% Cys (C) 10 1.9% Gln (Q) 10 1.9% Glu (E) 23 4.3% Gly (G) 53 9.9% His (H) 10 1.9% Ile (I) 46 8.6% Leu (L) 52 9.7% Lys (K) 26 4.9% Met (M) 22 4.1% Phe (F) 40 7.5% Pro (P) 19 3.6% Ser (S) 52 9.7% Thr (T) 27 5.0% Trp (W) 11 2.1% Tyr (Y) 12 2.2% Val (V) 27 5.0% Pyl (O) 0 0.0% Sec (U) 0 0.0% (B) 0 0.0% (Z) 0 0.0% (X) 0 0.0%	38	44	C2669H4131N673O730S32	36.31	stable	94.49	0.371	10	plas: 5, vacu: 5, cyto: 1, extr: 1, E.R.: 1, golg: 1
	NRT2.3	evm.model.chr12.1453	548833390	548836836	522	56265.6	9.21	Ala (A) 48 9.2% Arg (R) 18 3.4% Asn (N) 15 2.9% Asp (D) 16 3.1% Cys (C) 8 1.5% Gln (Q) 12 2.3% Glu (E) 14 2.7% Gly (G) 56 10.7% His (H) 8 1.5% Ile (I) 39 7.5% Leu (L) 52 10.0% Lys (K) 23 4.4% Met (M) 18 3.4% Phe (F) 41 7.9% Pro (P) 21 4.0% Ser (S) 51 9.8% Thr (T) 28 5.4% Trp (W) 10 1.9% Tyr (Y) 13 2.5% Val (V) 31 5.9% Pyl (O) 0 0.0% Sec (U) 0 0.0% (B) 0 0.0% (Z) 0 0.0% (X) 0 0.0%	30	41	C2585H3988N652O702S26	40.92	unstable	94.41	0.423	10	plas: 9, E.R.: 3, vacu: 2
	NRT2.4	evm.model.chr12.1457	550411516	550415393	518	56239.6	9.25	Ala (A) 44 8.5% Arg (R) 18 3.5% Asn (N) 14 2.7% Asp (D) 13 2.5% Cys (C) 8 1.5% Gln (Q) 12 2.3% Glu (E) 17 3.3% Gly (G) 53 10.2% His (H) 8 1.5% Ile (I) 38 7.3% Leu (L) 51 9.8% Lys (K) 24 4.6% Met (M) 18 3.5% Phe (F) 41 7.9% Pro (P) 21 4.1% Ser (S) 53 10.2% Thr (T) 28 5.4% Trp (W) 10 1.9% Tyr (Y) 15 2.9% Val (V) 32 6.2% Pyl (O) 0 0.0% Sec (U) 0 0.0% (B) 0 0.0% (Z) 0 0.0% (X) 0 0.0%	30	42	C2589H3986N648O701S26	40.67	unstable	93.42	0.397	10	plas: 5, E.R.: 5, vacu: 2, mito: 1, golg: 1
NRT3	NRT3.1	evm.model.chr9.1853	586225225	586225976	217	23355.7	9.23	Ala (A) 25 11.5% Arg (R) 9 4.1% Asn (N) 7 3.2% Asp (D) 11 5.1% Cys (C) 4 1.8% Gln (Q) 4 1.8% Glu (E) 8 3.7% Gly (G) 14 6.5% His (H) 3 1.4% Ile (I) 7 3.2% Leu (L) 16 7.4% Lys (K) 17 7.8% Met (M) 4 1.8% Phe (F) 9 4.1% Pro (P) 5 2.3% Ser (S) 23 10.6% Thr (T) 19 8.8% Trp (W) 3 1.4% Tyr (Y) 7 3.2% Val (V) 22 10.1% Pyl (O) 0 0.0% Sec (U) 0 0.0% (B) 0 0.0% (Z) 0 0.0% (X) 0 0.0%	19	26	C1036H1651N281O316S8	22.6	stable	82.26	-0.028	2	chlo: 8, vacu: 4, mito: 1, E.R.: 1
	NRT3.2	evm.model.chr9.1854	586308814	586310524	302	32984.6	9.51	Ala (A) 29 9.6% Arg (R) 13 4.3% Asn (N) 12 4.0% Asp (D) 14 4.6% Cys (C) 4 1.3% Gln (Q) 9 3.0% Glu (E) 9 3.0% Gly (G) 17 5.6% His (H) 10 3.3% Ile (I) 9 3.0% Leu (L) 23 7.6% Lys (K) 21 7.0% Met (M) 8 2.6% Phe (F) 15 5.0% Pro (P) 9 3.0% Ser (S) 32 10.6% Thr (T) 29 9.6% Trp (W) 4 1.3% Tyr (Y) 7 2.3% Val (V) 28 9.3% Pyl (O) 0 0.0% Sec (U) 0 0.0% (B) 0 0.0% (Z) 0 0.0% (X) 0 0.0%	23	34	C1462H2313N407O438S12	33.67	stable	77.81	-0.137	2	plas: 4, E.R.: 3, vacu: 2, cyto: 1.5, cyto_nucl: 1.5, chlo: 1, mito: 1, extr: 1
