# Supplementary material for: Genome-wide identification and expression analysis of the NRT genes in Ginkgo biloba under nitrate treatment reveal the potential roles during calluses browning
Source: BMC Genomics. 2023 Oct 23;24:633. doi: 10.1186/s12864-023-09732-4 (PMC10594704; doi:10.1186/s12864-023-09732-4)
Supplement: Supplementary file 3 — Additional file 3. [file 12864_2023_9732_MOESM3_ESM.xlsx]

## Sheet: GbNPF
Table S3. Motif sequence information of GbNPF
Motif No.	Motif consensus sequence	Motif consensus sequence	E-value	Motif Width	No. of GbNPF proteins
1		PLSVFWLVPQYFLFGJAEVFTFVGLLEFFYDQAPDTMRSLG	2.3e-1631	41	67
2		LYLIALGTGGIKPCLQAFGADQFDEEDPKERKKKSSF	7.9e-1289	37	66
3		YDRIFVPFARRITGNERGITLLQRIGIGL	6.9e-1169	29	66
4		WRLCTVTQVEEVKLIJRMLPI	1.3e-842	21	61
5		IIGVELCERLAYYGIASNLVTYLTNVLHQSLASAANNVNNW	7.8e-1177	41	64
6		GTPLYRHKKPGGSPLTRIAQVIVAAIRKR	1.1e-1033	29	62
7		TYLLPLLGAFJADAYLGRYWTIAIFSIIYLLGLILLTJSASLPSLRPPPC	4.4e-1532	50	62
8		WLPBNLNRGHLDYFYWLLAGLSALNLCIY	3.6e-1023	29	64
9		WASTIMYGVVLAQLSTFFVKQGSTMDRHJ	1.4e-855	29	62
10		SRKLLHTBQFRFLDKAAIV	5.1e-474	19	59

## Sheet: GbNRT2
Table S3. Motif sequence information of GbNRT2
Motif No.	Motif consensus sequence	Motif consensus sequence	E-value	Motif Width	No. of GbNRT2 proteins
1		DQFSKVFWYAVTNYRAWIFALTYGYCFGVELTVDNIIAEYFYDKFDLNLH	3.6e-90	50	4
2		VDSEHKAKKFKLFSIAQPHMRSFHLSWISFFTCFLSTFAAPPLIPVIRDN	1.4e-85	50	4
3		ATFVSCQFWMSSMFNAKIVGLANGTAAGWGNMGGGATQLVMPLVYDLIHK	8.3e-80	50	4
4		PQWGGMFLPPSKSEEATEEHYYESEWSDAEKEKGFHQASLKFADNSRSER	2.4e-78	50	4
5		DLTKQDIGNAGIASVSGSIFSRLMMGAJCDIVGPRYGCAFLIMLAAPAVF	3.3e-67	50	4
6		QAACGLTFGIVPFISRRSLGIISGMTGGGGNLGAVLTQLLFFTSSKYSKE	9.2e-66	50	4
7		GSTPFTAWRIAFFVPGVMHIFMGJJVLTFGQDLPDGNYAALEKKGDKVK	3.4e-65	50	4
8		IASTFGLANIVARPFGGVLSDIVARKFGMRGRLWILWILQSGGGGLCIWL	2.6e-61	50	4
9		TGISLMGVMIIACTLPISLIY	1.1e-19	21	4
10		MAVVSSASGFILVRFFIGFSL	6.4e-11	21	4

## Sheet: GbNRT3
Table S3. Motif sequence information of GbNRT3
Motif No.	Motif consensus sequence	Motif consensus sequence	E-value	Motif Width	No. of GbNRT3 proteins
1		KLCFAPTSQVDREWRKTDDDLKKDKTCQFGITQQPYSSSSSAIANRTVTW	2.9e-17	50	2
2		YFVRAYALDASGAEVAYGQTTNRNKTSNLLVVEPISGRHVSLDIATACF	5.6e-15	49	2
3		YISCMVLLYFSGLAAAGVHFSSLKNTLRVTATIRGHNSSTTNVAKAGSDD	5.6e-11	50	2
4		EVTWALEGSLPAGTDEEYKK	1.8e-3	50	2
