# Supplementary material for: Genome-wide identification and expression analysis of the NRT genes in Ginkgo biloba under nitrate treatment reveal the potential roles during calluses browning
Source: BMC Genomics. 2023 Oct 23;24:633. doi: 10.1186/s12864-023-09732-4 (PMC10594704; doi:10.1186/s12864-023-09732-4)
Supplement: Supplementary file 4 — Additional file 4. [file 12864_2023_9732_MOESM4_ESM.xlsx]

## Sheet: Sheet1
Table S4. Distribution of cis-acting elements in the promoters of GbNRTs gene family members.
Number	3-AF1 binding site	3-AF3 binding site	AAAC-motif	AAGAA-motif	A-box	ABRE	ABRE3a	ABRE4	ACE	AC-I	AC-II	AE-box	AP-1	ARE	as-1	AT~TATA-box	AT1-motif	ATC-motif	ATCT-motif	AT-rich element	AT-rich sequence	AuxRR-core	Box 4	Box II	Box II -like sequence	Box III	box S	CAAT-box	CARE	CAT-box	CCAAT-box	CCGTCC motif	CCGTCC-box	CGTCA-motif	chs-CMA1a	chs-CMA2a	chs-CMA2b	chs-Unit 1 m1	circadian	CTAG-motif	dOCT	DRE core	DRE1	E2Fb	ERE	F-box	GA-motif	Gap-box	GARE-motif
GbNPF1.1						1								1	3	3							1					44						3	2
GbNPF1.2						2								7	5	4							4					64	1					5											1		1
GbNPF2.1				4		2									2	2							2					40		1				2								1			1
GbNPF2.2				2										3	1	14							2		1			44		2	1			1	1										1	1
GbNPF2.3				1		2	1	1			1			2	2				1			3	1					39		1				2
GbNPF2.4														1								1	1					26		1	1						1								5		1
GbNPF2.5				1												1							4					46		2															5
GbNPF2.6				1										1	1													40		2	1			1												1	1
GbNPF2.7						2								6	5	1							3					35		3				5		1						1			1			2	1
GbNPF3.1				2										4		1				1		1	3					42															1		1			1
GbNPF3.2		1		1		1								1	2	7												47			1			2											1
GbNPF3.3					1	1					1		1	1	1	15		1					5					38				1	1	1											6
GbNPF3.4				2		1								3	1	1				1			4					42						1					1						3
GbNPF3.5				2		6						1		2	3	1	1		1			1	1					39						3				1										1
GbNPF4.1		1		1		1	1	1								2							3					28																	3	1
GbNPF4.10				1		4	1	1	1					1	1	6						1	4	1				39						1					1						2	2			1
GbNPF4.11				1		4	1	1	1					1	1	6						1	4	1				39						1					1						2	2			1
GbNPF4.12						1						1		1	1	9			1	1			3					47						1					1						5
GbNPF4.13				1										1	2	13							6					49		1				2											3		1
GbNPF4.14						1						2		3		8			1				7			1		44																	3		1
GbNPF4.15			1			1								5	1	4							3					40		1	1			1						2					1
GbNPF4.2				1		4			1			1		2		5		1				1	1					43																	2	1
GbNPF4.3				1								1		2	1	4							1				1	44		2				1											1
GbNPF4.4				1		2						1		4	3				1									46	1					3					1						1
GbNPF4.5				3										2	1	1							1					53		1	1			1													1
GbNPF4.6						2			1					3	2	2												35		2				2
GbNPF4.7				1										2	1	8				1			2					40		1				1					1						1			1
GbNPF4.8												1		2	1	3							1					46		1				1						1					1
GbNPF4.9				1										1		5	1		1				3					42		1	3														2
GbNPF5.1	1	1				1	1	1				2		3		3							1			1		39																			1
GbNPF5.10				4		1								1	3	3				1	1		1					41			1			2												1			1
GbNPF5.11					1	3						1		4	2	2							2					42		2	1	1	1	2					1			1		1		1
GbNPF5.12														2	2	9											1	39		3	1			2											2
GbNPF5.13				2		3	3	3				1		1	1	2							2					44		1	1			1		1											1
GbNPF5.14				3		2	1	1						2	1	4		1					4					42		2				1	1
GbNPF5.15				1		1	1	1						2		3		1	2				1				1	39	1	1									1				1
GbNPF5.16						1	1	1						2		3							2					39	1						1				1
GbNPF5.17					1						1	1		2	1	25		1					1					48				1	1	1												1	1
GbNPF5.18	1					2	1	1		1				2	1								1					49						1	1										2
GbNPF5.19												1		2	1	10							1					46						1						1					1
GbNPF5.2				1	1	2	2	2						2		1							3					44				1	1												5
GbNPF5.20				1					1				1	1	2	2		1		2			3					53			1			2											2
GbNPF5.21				1		4								5		15							3					41																	2		2
GbNPF5.22						1								1		6							3					39																	2
GbNPF5.23						2						1				4	1	1		1			6	1				41											1
GbNPF5.24			1	2							1			1	2	2							2					54						2						1					3			1
GbNPF5.3						2	1	1						2						1			3					44
GbNPF5.4				3		4	1	1						1	1	6				1			2					36						1											1
GbNPF5.5				1										2		4				1					1		1	42		3									1						1
GbNPF5.6						1	1	1						1		11	1						3					43	1	2															2
GbNPF5.7		2		1		2	2	2						3	1	6							2	1				42		2				1		1			3									1
GbNPF5.8				4		1			1					4	1													20		1	1			1							1
GbNPF5.9						1								1	2	1				1			4					65			1			2											2			2
GbNPF6.1															1				1				2				1	49		1				1
GbNPF6.2				4		4	1	1						2		8							3					30			1								1										1
GbNPF6.3												2			1								6					28						1
GbNPF6.4				1		3									5	7			1				1				1	38		1				5											1
GbNPF6.5						4								2		5			1				5					35																	1		1
GbNPF6.6						2	1	1						1	1	3			3				2					40						1					1	1								2
GbNPF6.7					1									3	3	1			1					1				37				1	1	3											1
GbNPF6.8			1			3								1	2	11					1		5					38			2			2											3		1
GbNPF6.9			1	1		5								2	1							1						35						1					1			1
GbNPF7.1				2											1	2	1		1									32						1		1			1						2
GbNPF7.2				3										2	2	11											2	40						2												1			1
GbNPF7.3				1										1	1					1							1	30	1	2				1				1	1
GbNPF8.1										1			1	5		1			2				1					52		1	1															1	1
GbNPF8.2				1		2								1		1							1	1				45		5											1
GbNPF8.3						3	1	1		1		1	1	2		15					1	1	3					28	1		1				1										3
GbNRT2.1		1		1										1	1	5				1	1		4			1		47						1	1
GbNRT2.2				2										2		2		1			1		3					63		2	2											1
GbNRT2.3					1	6	1	1						1	2		1						2					39		1		1	1	2		1								1
GbNRT2.4					1	3										3	1						2					41		1		1	1														2
GbNRT3.1					1	1			1			1		2		4						1						49				1	1		1										3
GbNRT3.2						2								1	1	2						1	4					45						1								1
Total	2	5	4	40	8	48	19	19	7	3	4	16	4	65	49	62	7	8	14	13	5	11	61	6	2	3	8	74	7	32	19	8	8	49	8	5	1	2	17	5	2	6	2	2	42	11	14	8	6
[truncated: 57 more columns]
