# Supplementary material for: Genome-wide identification and expression analysis of the NRT genes in Ginkgo biloba under nitrate treatment reveal the potential roles during calluses browning
Source: BMC Genomics. 2023 Oct 23;24:633. doi: 10.1186/s12864-023-09732-4 (PMC10594704; doi:10.1186/s12864-023-09732-4)
Supplement: Supplementary file 5 — Additional file 5. [file 12864_2023_9732_MOESM5_ESM.xlsx]

## Sheet: sheet1
Table S5. Selective pressure on tandem repeating gene pairs and paralogous pairs of Ginkgo biloba L.
Gene1	Gene2	Type of duplication	Ka	Ks	Ka/Ks	Note
GbNPF2.1	GbNPF2.2	Tandem duplicated gene pairs	0.13	0.38	0.33	purify selection
GbNPF2.2	GbNPF1.1	Tandem duplicated gene pairs	0.42	3.14	0.13	purify selection
GbNPF1.1	GbNPF1.2	Tandem duplicated gene pairs	0.2	0.7	0.28	purify selection
GbNPF2.5	GbNPF2.6	Tandem duplicated gene pairs	0.01	0.02	0.46	purify selection
GbNPF3.1	GbNPF3.2	Tandem duplicated gene pairs	0.02	0.03	0.94	neutral evolution
GbNPF4.11	GbNPF4.12	Tandem duplicated gene pairs	0.04	0.09	0.42	purify selection
GbNPF4.12	GbNPF4.13	Tandem duplicated gene pairs	0.04	0.09	0.4	purify selection
GbNPF4.13	GbNPF4.14	Tandem duplicated gene pairs	0.04	0.07	0.51	purify selection
GbNPF5.13	GbNPF5.14	Tandem duplicated gene pairs	0.09	0.22	0.4	purify selection
GbNPF5.14	GbNPF5.15	Tandem duplicated gene pairs	0.06	0.13	0.46	purify selection
GbNPF5.15	GbNPF5.16	Tandem duplicated gene pairs	0.07	0.19	0.35	purify selection
GbNPF5.16	GbNPF5.17	Tandem duplicated gene pairs	0.23	0.62	0.37	purify selection
GbNPF5.17	GbNPF5.18	Tandem duplicated gene pairs	0.2	0.59	0.34	purify selection
GbNPF5.18	GbNPF5.19	Tandem duplicated gene pairs	0.2	0.71	0.28	purify selection
GbNPF5.8	GbNPF5.9	Tandem duplicated gene pairs	0.08	0.09	0.86	neutral evolution
GbNPF5.9	GbNPF5.10	Tandem duplicated gene pairs	0.17	0.35	0.5	purify selection
GbNPF6.4	GbNPF6.5	Tandem duplicated gene pairs	0.01	0.02	0.54	purify selection
GbNPF8.2	GbNPF8.3	Tandem duplicated gene pairs	0.05	0.13	0.38	purify selection
GbNRT3.1	GbNRT3.2	Tandem duplicated gene pairs	0.03	0.07	0.44	purify selection
GbNPF2.1	GbNPF2.3	Segmental duplication gene pairs	0.29	1.71	0.17	purify selection
GbNPF7.1	GbNPF7.2	Segmental duplication gene pairs	0.13	0.85	0.16	purify selection
GbNRT2.1	GbNRT2.2	Segmental duplication gene pairs	0.2	NaN	NaN	High Sequence Divergence Value (pS>=0.75)
Ka：Non-synonymous replacement rate.The change in base leads to a change in coding amino acids
Ks：Synonymous replacement rate.The change in the base did not lead to a change in the coding amino acid
Ka/Ks：The ratio between Ka and Ks of the two protein-coding genes.
