# Supplementary material for: Genome-wide identification and expression analysis of the NRT genes in Ginkgo biloba under nitrate treatment reveal the potential roles during calluses browning
Source: BMC Genomics. 2023 Oct 23;24:633. doi: 10.1186/s12864-023-09732-4 (PMC10594704; doi:10.1186/s12864-023-09732-4)
Supplement: Supplementary file 6 — Additional file 6. [file 12864_2023_9732_MOESM6_ESM.xlsx]

## Sheet: Sheet1
Table S6. FPKM of the NRTs in calluses of Ginkgo biloba L. under the treatment of different nitrate ion concentrations
Gene name	Gene ID	LN 17DAC	LN 26DAC	HN 17DAC	HN 26DAC		Note
GbNPF1.1	evm.model.chr1.806	0.03	0	0	0			No expression
GbNPF1.2	evm.model.chr1.807	32.68	23.54	24.8267	20.4833			IB GbNRTs
GbNPF2.1	evm.model.chr1.804	0.06	0.0233333	0.0733333	0.116667			PB GbNRTs
GbNPF2.2	evm.model.chr1.805	0	0	0.0466667	0		LN	9.7mM NO3-
GbNPF2.3	evm.model.chr1.1860	10.53	17.07	8.75333	29.5433		HN	24.73mM NO3-
GbNPF2.4	evm.model.chr5.2036	1.62	1.95333	1.05	1.73333		17DAC	17 days after cultivate
GbNPF2.5	evm.model.chr10.6	0	0	0	0		26DAC	26 days after cultivate
GbNPF2.6	evm.model.chr10.7	0	0	0	0
GbNPF2.7	evm.model.chr10.9	1.36667	0.493333	0.236667	0.813333
GbNPF3.1	evm.model.chr6.538	0	0.0866667	0.176667	0.393333
GbNPF3.2	evm.model.chr6.539	0.0866667	0.136667	0.08	0.07
GbNPF3.3	evm.model.chr6.544	0	0	0	0
GbNPF3.4	evm.model.chr6.550	0.05	0	0.503333	0.523333
GbNPF3.5	evm.model.chr12.1672	21.5833	13.3033	11.8233	10.3367
GbNPF4.1	evm.model.chr2.879	8.70667	15.3533	9.48333	33.18
GbNPF4.2	evm.model.chr2.1408	0.0333333	0.0266667	0	0
GbNPF4.3	evm.model.chr3.1539	30.3367	35.0633	12.12	51.7567
GbNPF4.4	evm.model.chr3.1616	0	0	0	0
GbNPF4.5	evm.model.chr4.927	0.0633333	0	0	0
GbNPF4.6	evm.model.chr4.977	26.83	23.91	12.8267	22.8467
GbNPF4.7	evm.model.chr7.744	1.05333	0.833333	0.1	0.173333
GbNPF4.8	evm.model.chr7.747	3.58667	4.12333	2	1.44
GbNPF4.9	evm.model.chr7.2087	0	0	0	0
GbNPF4.10	evm.model.chr9.1403	0	0	0.09	0
GbNPF4.11	evm.model.chr9.1406	0.0333333	0.31	0.31	0.13
GbNPF4.12	evm.model.chr9.1407	0.523333	0.183333	0.306667	0
GbNPF4.13	evm.model.chr9.1408	4.79333	1.66333	11.4867	1.83333
GbNPF4.14	evm.model.chr9.1409	0	0	0	0
GbNPF4.15	evm.model.chr12.594	0.456667	0.0266667	0.663333	0.463333
GbNPF5.1	evm.model.chr1.2767	0.16	0.113333	0.0966667	0.0633333
GbNPF5.2	evm.model.chr1.3186	125.107	126.297	181.83	150.52
GbNPF5.3	evm.model.chr1.3223	0	0	0.0266667	0
GbNPF5.4	evm.model.chr1.3224	0	0	0	0
GbNPF5.5	evm.model.chr2.504	18	16.9733	15.24	14.43
GbNPF5.6	evm.model.chr2.1621	1.12667	0.693333	0.23	0.273333
GbNPF5.7	evm.model.chr3.1166	65.31	40.4467	50.73	28.9767
GbNPF5.8	evm.model.chr4.1928	1.38333	1.43333	0.403333	1.01667
GbNPF5.9	evm.model.chr4.1929	0	0.0366667	0.19	0.0366667
GbNPF5.10	evm.model.chr4.1930	1.14667	0.683333	0.596667	0.64
GbNPF5.11	evm.model.chr4.1933	13.84	14.3067	9.79667	12.91
GbNPF5.12	evm.model.chr6.721	14.7333	17.86	11.1033	20.93
GbNPF5.13	evm.model.chr6.903	0.0933333	0.106667	0.156667	0.426667
GbNPF5.14	evm.model.chr6.904	1.23333	1.38	1.41667	2.71667
GbNPF5.15	evm.model.chr6.905	0.226667	0.286667	0.32	0.786667
GbNPF5.16	evm.model.chr6.906	0.163333	0.42	0.883333	1.25
GbNPF5.17	evm.model.chr6.907	2.73333	2.13	2.33667	2.06667
GbNPF5.18	evm.model.chr6.908	2.21333	2.83333	1.59667	1.6
GbNPF5.19	evm.model.chr6.909	18.86	18.0133	16.3933	14.8567
GbNPF5.20	evm.model.chr7.77	2.52667	3.02333	1.17	2.16667
GbNPF5.21	evm.model.chr7.317	2.37	1.71333	1.69	2.3
GbNPF5.22	evm.model.chr9.58	2.61333	3.30333	2.58	1.48667
GbNPF5.23	evm.model.chr9.60	6.38333	7.85667	4.57667	6.67
GbNPF5.24	evm.model.chr10.2125	37.33	39.2767	34.9533	43.23
GbNPF6.1	evm.model.chr4.771	0.52	0.713333	0.533333	0.603333
GbNPF6.2	evm.model.chr4.975	3.86333	4.08667	1.77667	4.87
GbNPF6.3	evm.model.chr4.1224	0.0333333	0	0	0.05
GbNPF6.4	evm.model.chr4.1275	0.84	0.133333	0.25	0.276667
GbNPF6.5	evm.model.chr4.1276	1.27667	0.55	0.653333	0.423333
GbNPF6.6	evm.model.chr7.284	0.0333333	0	0	0.24
GbNPF6.7	evm.model.chr10.2021	0	0	0	0
GbNPF6.8	evm.model.chr12.1369	0.166667	0.613333	0.55	1.94667
GbNPF6.9	evm.model.chr12.1371	5.22	7.28667	5.69667	25.2667
GbNPF7.1	evm.model.chr3.1	0.716667	0.86	2.83333	10.4733
GbNPF7.2	evm.model.chr9.1267	69.4733	77.6	116.253	157.613
GbNPF7.3	evm.model.chr10.435	0	0	0	0
GbNPF8.1	evm.model.chr6.978	4.84333	8.42333	3.74333	7.35
GbNPF8.2	evm.model.chr10.2034	7.72	8.38	7.94333	6.63667
GbNPF8.3	evm.model.chr10.2035	94.1133	98.23	82.5833	82.01
GbNRT2.1	evm.model.chr9.1691	0	0	0	0
GbNRT2.2	evm.model.chr10.1712	0	0	0	0
GbNRT2.3	evm.model.chr12.1453	72.35	50.1133	30.83	17.0267
GbNRT2.4	evm.model.chr12.1457	2.32	1.50333	1.29	0.74
GbNRT3.1	evm.model.chr9.1853	33.0633	41.62	29.3733	39.1633
GbNRT3.2	evm.model.chr9.1854	83.08	96.1833	53.2633	33.8133
