# Supplementary material for: Genome-wide identification and expression analysis of the NRT genes in Ginkgo biloba under nitrate treatment reveal the potential roles during calluses browning
Source: BMC Genomics. 2023 Oct 23;24:633. doi: 10.1186/s12864-023-09732-4 (PMC10594704; doi:10.1186/s12864-023-09732-4)
Supplement: Supplementary file 7 — Additional file 7. [file 12864_2023_9732_MOESM7_ESM.xlsx]

## Sheet: Sheet1
Table S7. The inclusion of auxin-related cis-acting elements in the promoter region of GbNRTs
Auxin-associated cis-acting element
AuxRR-core	TGA-box	TGA-element
GbNPF2.3	GbNPF2.7	GbNPF1.1
GbNPF2.4	GbNPF6.7	GbNPF2.7
GbNPF3.1		GbNPF3.5
GbNPF3.5		GbNPF4.4
GbNPF4.10		GbNPF4.7
GbNPF4.11		GbNPF4.8
GbNPF4.2		GbNPF4.9
GbNPF6.9		GbNPF5.1
GbNPF8.3		GbNPF5.10
GbNRT3.1		GbNPF5.11
GbNRT3.2		GbNPF5.17
		GbNPF5.22
		GbNPF5.24
		GbNPF5.3
		GbNPF6.4
		GbNPF7.1
		GbNPF7.3
		GbNRT2.1
		GbNRT2.4
		GbNRT3.1
