# Supplementary material for: Genome-wide identification and expression analysis of the NRT genes in Ginkgo biloba under nitrate treatment reveal the potential roles during calluses browning
Source: BMC Genomics. 2023 Oct 23;24:633. doi: 10.1186/s12864-023-09732-4 (PMC10594704; doi:10.1186/s12864-023-09732-4)
Supplement: Supplementary file 8 — Additional file 8. [file 12864_2023_9732_MOESM8_ESM.xlsx]

## Sheet: Sheet1
Table S8. Expression and classification of auxin-related GBNRTs under nitrate treatment
		IB	PB	No expressed
Significant differences (p<0.05)	Yes	GbNPF3.5	GbNPF2.3
		GbNPF4.7	GbNPF2.7
		GbNPF4.8	GbNPF3.1
		GbNPF5.10	GbNPF6.4
		GbNPF5.11	GbNPF6.9
		GbNPF5.22	GbNPF7.1
		GbNPF8.3
		GbNRT3.2
	No	GbNPF2.4	GbNPF5.24	GbNPF1.1
		GbNPF4.11		GbNPF4.10
		GbNPF5.1		GbNPF4.2
		GbNPF5.17		GbNPF4.4
		GbNRT2.4		GbNPF4.9
		GbNRT3.1		GbNPF5.3
				GbNPF6.7
				GbNPF7.3
				GbNRT2.1
