# Supplementary material for: Genome-wide identification and expression analysis of the NRT genes in Ginkgo biloba under nitrate treatment reveal the potential roles during calluses browning
Source: BMC Genomics. 2023 Oct 23;24:633. doi: 10.1186/s12864-023-09732-4 (PMC10594704; doi:10.1186/s12864-023-09732-4)
Supplement: Supplementary file 9 — Additional file 9. [file 12864_2023_9732_MOESM9_ESM.xlsx]

## Sheet: Sheet1
Table S9.1 Improved NO3- and NH4+ concentrations in DCR basic salt
Different forms of nitrogen	①	②	③
NO3-(mmol/L)	9.7	13.06	24.73
NH4+(mmol/L)	5	5	5
Table S9.2 Media configuration method
DCR Formula	①	②	③
	mmol/L	mmol/L	mmol/L
Ammonium Nitrate	5	5	5
Potassium Nitrate	0	3.36	15.03
Calcium Nitrate	2.35426	2.35426	2.35426
Calcium Chloride, Anhydrous	0.577838	0.577838	0.577838
Magnesium Sulfate, Anhydrous	1.50133	1.50133	1.50133
Potassium Phosphate, Monobasic	0.800867	0.800867	0.800867
Boric Acid	0.10027	0.10027	0.10027
Cobalt Chloride·6H2O	0.000105073	0.000105073	0.000105073
Cupric Sulfate·5H2O	0.001	0.001	0.001
Manganese Sulfate·H2O	0.131945	0.131945	0.131945
Molybdic Acid(Sodium Salt)·2H2O	0.00121406	0.00121406	0.00121406
Potassium lodide	0.005	0.005	0.005
Zinc Sulfate·7H2O	0.0299068	0.0299068	0.0299068
Nickel Chloride·6H2O	0.000105179	0.000105179	0.000105179
Na2EDTA·2H2O	0.100204	0.100204	0.100204
Ferrous Sulfate·7H2O	0.0999964	0.0999964	0.0999964
Glycine (Free Base)	0.0259572	0.0259572	0.0259572
Nicotinic Acid (Free Acid)	0.00406141	0.00406141	0.00406141
Pyridoxine•HCl	0.00243143	0.00243143	0.00243143
Thiamine•HCl	0.00296498	0.00296498	0.00296498
myo-Inositol	1.11012	1.11012	1.11012
