# Supplementary material for: Genome-wide identification and expression analysis of the NRT genes in Ginkgo biloba under nitrate treatment reveal the potential roles during calluses browning
Source: BMC Genomics. 2023 Oct 23;24:633. doi: 10.1186/s12864-023-09732-4 (PMC10594704; doi:10.1186/s12864-023-09732-4)
Supplement: Supplementary file 10 — Additional file 10. [file 12864_2023_9732_MOESM10_ESM.xlsx]

## Sheet: Sheet1
Table S10. List of primers of GbNRTs
Gene symbol	Gene ID	Forward primers (5'=>3')	Reverse primers (5'=>3')	Size (bp)	Note
GbNPF1.1	evm.model.chr1.806	TCTCACGTTCAAGTACCGGC	CCCTCGGCTCTGCTTTGTAA	126	Gene specific primer
GbNPF1.2	evm.model.chr1.807	TTCAGAGGATGGGGATCGGA	GAGATCGGTACAATGGCCCA	133	Gene specific primer
GbNPF2.1	evm.model.chr1.804	TGCACAAGACTACTGGAGGC	CGACGAGAGCAGACGATGAA	139	Gene specific primer
GbNPF2.2	evm.model.chr1.805	GACGATTTCCTTGTGGCTGC	GCCCAATTCCCATTCTCTGC	110	Gene specific primer
GbNPF2.3	evm.model.chr1.1860	GCATAGGAACACCGGCCATA	GCACCAATTCCTGCGAGAAG	102	Gene specific primer
GbNPF2.4	evm.model.chr5.2036	TTAGCATTGGGAGTGGCAGC	CCAGAAGGCAGACATCGGTA	108	Gene specific primer
GbNPF2.5	evm.model.chr10.6	TCATACAGTCCGCAGCACAG	CCAGTTGACGCTCTTGATCCT	112	Gene specific primer
GbNPF2.6	evm.model.chr10.7	TTCTTCTCAGCGGAATGGGT	GACATGCTCCCAGTGTTGTTG	100	Gene specific primer
GbNPF2.7	evm.model.chr10.9	AGTTGGAGTTGGGGTTTCGG	GAGCAAAGCCAGTGAAAGGG	124	Gene specific primer
GbNPF3.1	evm.model.chr6.538	TGGCTTTCTCCATCGTTGCA	GGTTTGTGGGCTTGGGAATG	138	Gene specific primer
GbNPF3.2	evm.model.chr6.539	TTGGCTTCGTCTTCTCCGTG	ACGGTCATGGGAATTGTGGT	121	Gene specific primer
GbNPF3.3	evm.model.chr6.544	ACATTCCTAGACCGTGCTGC	TTCCTCCACCTGATGAACGC	102	Gene specific primer
GbNPF3.4	evm.model.chr6.550	CATTCCCAAGCCCACAAACC	TGGATTGCAGCACGGTCTAG	123	Gene specific primer
GbNPF3.5	evm.model.chr12.1672	CGTTCACACAACTGGCTTCC	TGTAGGTGTAGTAGCGGGCA	127	Gene specific primer
GbNPF4.1	evm.model.chr2.879	CTCCACTGCCTTTTCCTGGT	AGAGGTTGAGATGGTTGCGG	149	Gene specific primer
GbNPF4.2	evm.model.chr2.1408	GTGTTTTCTGGCTGGGTTTCC	CCGGATGATGCTTCGCTGTA	100	Gene specific primer
GbNPF4.3	evm.model.chr3.1539	TTCCACATACCACCAGCCTC	CCTGTCATACTGCGAGCCAT	107	Gene specific primer
GbNPF4.4	evm.model.chr3.1616	ATTGCTCAGGTCTTCGTGGC	AATTGCTCAGTCCGGGGAAG	137	Gene specific primer
GbNPF4.5	evm.model.chr4.927	ATGAAGTCTCTGGCCACTGC	TTTCCTGCGAGCCATCCTTT	131	Gene specific primer
GbNPF4.6	evm.model.chr4.977	TAGGATTGGTTCTGTCGGCC	GCAAAGGATCGAGGCTGTCT	108	Gene specific primer
GbNPF4.7	evm.model.chr7.744	CAAACCAGCACCTTCACAGC	CACGGGGATGTTTGCTTGTG	127	Gene specific primer
GbNPF4.8	evm.model.chr7.747	ACCGCCAGCATCTCTTCAAG	GCAATCCAACGCCGATTCTC	146	Gene specific primer
GbNPF4.9	evm.model.chr7.2087	TCCCTAGCCGTCATTCCTCT	TCCACCGTCGTATCCAGTGA	102	Gene specific primer
GbNPF4.10	evm.model.chr9.1403	GCTCGTCGTATAACAGGCCA	TTCCACCAGTGCAGCTATCG	105	Gene specific primer
GbNPF4.11	evm.model.chr9.1406	GCATCGTCCGGCATGAAATC	CCATGAAGCCAACCTCGACT	140	Gene specific primer
GbNPF4.12	evm.model.chr9.1407	TTCGTTCCATATGCTCGTCGT	TCGCCATTGACACTGATGACA	100	Gene specific primer
GbNPF4.13	evm.model.chr9.1408	TCACATACCGCCAGCTTCTC	GGCCTGTTATACGACGAGCA	107	Gene specific primer
GbNPF4.14	evm.model.chr9.1409	ATTGGTGCTGTCATCGGTGT	GGAAACCCAGCCAGAAAACAC	137	Gene specific primer
GbNPF4.15	evm.model.chr12.594	TCTGGCCACTTCTCTGGGAT	CGGCCCCTTCGATACTTGTT	101	Gene specific primer
GbNPF5.1	evm.model.chr1.2767	GTCAGGTCATTGTGGCAGCT	TCTGGGTGACATGCTTTGGG	107	Gene specific primer
GbNPF5.2	evm.model.chr1.3186	ACCATCTTCGCACTTCTTCCA	TGCTTTCTGGGGCTTGATCA	103	Gene specific primer
GbNPF5.3	evm.model.chr1.3223	GCTTTAGTTGATGGCGAGCG	ACCCATCTGCAATCCCTGTT	130	Gene specific primer
GbNPF5.4	evm.model.chr1.3224	GCTCTGGTTGTTGCAGCTTT	CGCCTCTGAAATCCCCGTTA	144	Gene specific primer
GbNPF5.5	evm.model.chr2.504	CACCGGCTTCTATCATGGCA	ATGCCCGCTCCAATCCTTTG	142	Gene specific primer
GbNPF5.6	evm.model.chr2.1621	GCAGACGTGTTCACTTTGGT	AGGCTGCTCAGAAAACTGGC	125	Gene specific primer
GbNPF5.7	evm.model.chr3.1166	GGTGGAGGGAACGAAGCTTA	TGCCTGTCCATAGTAGTGCC	123	Gene specific primer
GbNPF5.8	evm.model.chr4.1928	AGGAAAACCGAGATTGAGCGT	TGATCTCTGTCAACGCTGCA	103	Gene specific primer
GbNPF5.9	evm.model.chr4.1929	CTGTGTTTGGAGTGGGTGGT	CTCAGAGCAGTCAGAAGCCA	148	Gene specific primer
GbNPF5.10	evm.model.chr4.1930	TTACTGGGATTGAGCGTGGG	TTGATCTCTGTCACCGCTGC	100	Gene specific primer
GbNPF5.11	evm.model.chr4.1933	TGTGAACAGGCAGATTGTGGA	TCTCGTGTCCTCCTTCCCAA	119	Gene specific primer
GbNPF5.12	evm.model.chr6.721	TGCACGGTCACACAAGTTGA	TTGTGCTGCCCTGTTTTGTG	127	Gene specific primer
GbNPF5.13	evm.model.chr6.903	GCCTGCTTGATGTATGGGGT	AGGAGGGATGACAAAGTGCG	105	Gene specific primer
GbNPF5.14	evm.model.chr6.904	ACTAGGTGGTCGAGGAAGCT	CACCATGCTCACACTCCACT	101	Gene specific primer
GbNPF5.15	evm.model.chr6.905	GGTGGTGGGTTAAGAAGGCA	ACCTCCTCAACCTCTGTCACT	140	Gene specific primer
GbNPF5.16	evm.model.chr6.906	CGAGAGCTGGAGATTGTGCA	GCCCTGTTTGGTGAAGAACG	136	Gene specific primer
GbNPF5.17	evm.model.chr6.907	CTCGCAGGCATCCATTCAGA	AACAGCACCACAGAAGCCAT	148	Gene specific primer
GbNPF5.18	evm.model.chr6.908	TGGGAGTTTCATGAGCAGCA	AGCACCAAGAGAAGCCAACA	142	Gene specific primer
GbNPF5.19	evm.model.chr6.909	TTGGTGCCTGTGTATGACCG	TGCGACAATCATGGAAAGCG	129	Gene specific primer
GbNPF5.20	evm.model.chr7.77	TTCTCAGAGACAGGACGGCA	GCAGACACCACTCCACACAT	140	Gene specific primer
GbNPF5.21	evm.model.chr7.317	TGGTAGTGGCGATGACAACC	CTGTGGAAGCAGCGTGAAGA	113	Gene specific primer
GbNPF5.22	evm.model.chr9.58	CCAGCTTCTCTCTTGGCCTT	TGCCCACCCCTATCCTTTGA	139	Gene specific primer
GbNPF5.23	evm.model.chr9.60	TGAGAAGCTTGGGAATCGCC	AAACCAGCTCTGATGCCCTC	119	Gene specific primer
GbNPF5.24	evm.model.chr10.2125	GCAGGGAAGCACAATGGAGA	AATCGTACACAGGCAGCACT	110	Gene specific primer
GbNPF6.1	evm.model.chr4.771	GGTGTTTCTTTCGCCGCTAC	TCGACCCTTGTTAGCGTTGG	132	Gene specific primer
GbNPF6.2	evm.model.chr4.975	GCTAGGCGTTTCACTGGACT	CATGATCCCTGGCCACCTTA	136	Gene specific primer
GbNPF6.3	evm.model.chr4.1224	TTATGCGTCGGTTCACTGGG	CTCGAATATGCCTGCCCACA	107	Gene specific primer
GbNPF6.4	evm.model.chr4.1275	GACGGAGAAGGAAGTACGCA	AGAACTCAATGCTCCCCACG	147	Gene specific primer
GbNPF6.5	evm.model.chr4.1276	GGACAAGGCTGCAGTGAAGA	GTGCTCAGAAGGATCGTGCT	147	Gene specific primer
GbNPF6.6	evm.model.chr7.284	TGGTGTACTGTTCGTTCCGG	ATATGCCTGCCCACAACACA	122	Gene specific primer
GbNPF6.7	evm.model.chr10.2021	GCGATCCTTCCCATGTCCAT	GCACTGCTCAGACTTCTCGT	137	Gene specific primer
GbNPF6.8	evm.model.chr12.1369	TGTGTGTTGGTGGGAAGCAT	ACCATTGACAGAACGAGGCC	140	Gene specific primer
GbNPF6.9	evm.model.chr12.1371	TCAATAACCTCACCGCCCAC	TGAAGCTCAAAACCGCGAGA	108	Gene specific primer
GbNPF7.1	evm.model.chr3.1	CACTTCCTCGTGTGGGTCAA	TCGGCTTCCATTGATTGCAC	122	Gene specific primer
GbNPF7.2	evm.model.chr9.1267	CCCATCTGGCTATGCACGAT	ACATGAAAGCCACCGACAGT	107	Gene specific primer
GbNPF7.3	evm.model.chr10.435	ATGGGTGTGGGTTTGATCGT	ACTGTAGGGGTCGCTCATCT	102	Gene specific primer
GbNPF8.1	evm.model.chr6.978	AAACAACAGTGCCACTCAGC	ATCGGGTGCCTCGTCATAGA	116	Gene specific primer
GbNPF8.2	evm.model.chr10.2034	CCGAGTTGCAGAGAATGGGT	TGGAACTGGTGTGACTGTGG	134	Gene specific primer
GbNPF8.3	evm.model.chr10.2035	CGGATGGGTATTGGCCTGTT	GCTCATTGGGACTGGTGTGA	129	Gene specific primer
GbNRT2.1	evm.model.chr9.1691	CGGGAATAAGCATGATGGGC	CCTCGGTGGCATTCTCCTTT	120	Gene specific primer
GbNRT2.2	evm.model.chr10.1712	GTAGGTTTGGAATGCGTGGC	AGACTTAGAGATCCGGCTTTGC	100	Gene specific primer
GbNRT2.3	evm.model.chr12.1453	GGGCGACAAAGTGAAAGACC	TCCACACCGAAACAGTAGCC	105	Gene specific primer
GbNRT2.4	evm.model.chr12.1457	CCTCCACTTTCGGTCTTGCA	CAAATGCAAAGCCCTCCACC	142	Gene specific primer
GbNRT3.1	evm.model.chr9.1853	ACTGTGGAGAAGGATGTGCC	TTTCTGTTGGTGGTCTGCCC	101	Gene specific primer
GbNRT3.2	evm.model.chr9.1854	GCAGGGAGTGATGATGTGGA	TCCATGCTCTGTCCACTTGG	130	Gene specific primer
GbUBQ	evm.model.chr1.387	AAGGTGGATGATGCAGGGAA	GAGACCACACTTCCCACAGT	120	Internal control
